# Supplementary material for: Crystal structure of 2,2′-bi­pyrrole
Source: Acta Crystallogr E Crystallogr Commun. 2017 Sep 25;73(Pt 10):1517–9. doi: 10.1107/S2056989017013433 (PMC5730307; doi:10.1107/S2056989017013433)
Supplement: Supplementary file 1 [file e-73-01517-sup1.cif]

##############################################################################
#                                                                            #
# This CIF contains the data in a paper accepted for publication in          #
# Acta Crystallographica Section E. It conforms to the requirements of       #
# Notes for Authors for Acta Crystallographica Section E, and has been       #
# peer reviewed under the auspices of the IUCr Commission on Journals.       #
#                                                                            #
# Full details of the Crystallographic Information File format               #
# are given in the paper "The Crystallographic Information File (CIF):       #
# a New Standard Archive File for Crystallography" by S. R. Hall, F. H.      #
# Allen and I. D. Brown [Acta Cryst. (1991), A47, 655-685].                  #
#                                                                            #
# The current version of the core CIF dictionary is obtainable from          #
# ftp://ftp.iucr.org/pub/cif_core.dic.                                       #
#                                                                            #
# Software is freely available for graphical display of the structure(s)     #
# in this CIF. For information consult the CIF software page                 #
# http://www.iucr.org/resources/cif/software.                                #
#                                                                            #
# This file may be used for bona fide research purposes within the           #
# scientific community so long as proper attribution is given to the journal # 
# article from which it was obtained.                                        #
#                                                                            #
##############################################################################
data_I
_audit_creation_method     'SHELXL-2014/7'
_journal_date_recd_electronic     2017-07-11
_journal_date_accepted     2017-09-19
_journal_name_full     'Acta Crystallographica, Section E'
_journal_year     2017
_journal_volume     73
_journal_issue     10
_journal_page_first     1517
_journal_page_last     1519
_journal_paper_category     GO
_journal_paper_doi     10.1107/S2056989017013433
_journal_coeditor_code     HB7692
_publ_contact_author_name     'Ashley N. Lamm'
_publ_contact_author_address
;
Department of Chemistry and Biochemistry, Eastern Washington
University,Science 226, Cheney, WA 99004, USA
;
_publ_contact_author_email     alamm@ewu.edu
_publ_contact_author_fax     ?
_publ_contact_author_phone     '(509) 359-7932'
_publ_section_title
;
Crystal structure of 2,2'-bipyrrole
;
_publ_section_title_footnote     .
loop_
    _publ_author_name
    _publ_author_footnote
    _publ_author_address
    'Michaels, Christopher A.' .
;
Department of Chemistry and Biochemistry, Eastern Washington University,
Science 226, Cheney, WA 99004, USA
;
    'Zakharov, Lev N.' .
;
Department of Chemistry, 1253 University of Oregon, Eugene, Oregon 97403, USA
;
    'Lamm, Ashley N.' .
;
Department of Chemistry and Biochemistry, Eastern Washington University,
Science 226, Cheney, WA 99004, USA
;
_publ_section_synopsis
;
The crystal structure of the centrosymmetric title compound features short
N---H...\p interactions.
;
_chemical_name_systematic
;
2,2'-Bipyrrole
;
_chemical_name_common     ?
_chemical_formula_moiety     'C8 H8 N2'
_chemical_formula_sum     'C8 H8 N2'
_chemical_formula_iupac     'C8 H8 N2'
_chemical_formula_weight     132.16
_chemical_melting_point     ?
_shelx_space_group_comment
;
The symmetry employed for this shelxl refinement is uniquely defined
by the following loop, which should always be used as a source of
symmetry information in preference to the above space-group names.
They are only intended as comments.
;
_space_group_crystal_system     monoclinic
_space_group_name_H-M_alt     'P 21/c'
_space_group_name_Hall     '-P 2ybc'
loop_
    _space_group_symop_operation_xyz
    'x, y, z'
    '-x, y+1/2, -z+1/2'
    '-x, -y, -z'
    'x, -y-1/2, z-1/2'
_cell_length_a     5.9500(2)
_cell_length_b     6.7650(2)
_cell_length_c     8.4363(3)
_cell_angle_alpha     90
_cell_angle_beta     96.746(2)
_cell_angle_gamma     90
_cell_volume     337.224(19)
_cell_formula_units_Z     2
_cell_measurement_reflns_used     1086
_cell_measurement_theta_min     7.50
_cell_measurement_theta_max     66.45
_cell_measurement_temperature     173(2)
_exptl_crystal_description     'cut-block'
_exptl_crystal_colour     'colorless'
_exptl_crystal_size_max     0.110
_exptl_crystal_size_mid     0.100
_exptl_crystal_size_min     0.060
_exptl_crystal_density_diffrn     1.302
_exptl_crystal_density_meas     ?
_exptl_crystal_density_method     ?
_exptl_crystal_F_000     140
_exptl_absorpt_coefficient_mu     0.635
_exptl_absorpt_correction_type     multi-scan
_exptl_absorpt_process_details
;
(SADABS; Bruker, 2004)
;
_shelx_estimated_absorpt_T_min     0.933
_shelx_estimated_absorpt_T_max     0.963
_exptl_absorpt_correction_T_min     0.6658
_exptl_absorpt_correction_T_max     0.7528
_diffrn_ambient_temperature     173(2)
_diffrn_radiation_type     CuK\a
_diffrn_radiation_wavelength     1.54178
_diffrn_measurement_device_type     "Bruker APEXII CCD"
_diffrn_measurement_method     '\f and \w scans'
_diffrn_detector_area_resol_mean     ?
_diffrn_reflns_number     1989
_diffrn_reflns_av_R_equivalents     0.0257
_diffrn_reflns_theta_min     7.496
_diffrn_reflns_theta_max     66.531
_diffrn_reflns_theta_full     66.531
_diffrn_measured_fraction_theta_max     0.998
_diffrn_measured_fraction_theta_full     0.998
_diffrn_reflns_limit_h_min     -7
_diffrn_reflns_limit_h_max     4
_diffrn_reflns_limit_k_min     -7
_diffrn_reflns_limit_k_max     8
_diffrn_reflns_limit_l_min     -9
_diffrn_reflns_limit_l_max     10
_refine_special_details     ?
_reflns_number_total     590
_reflns_number_gt     540
_reflns_threshold_expression     'I > 2\s(I)'
_refine_ls_structure_factor_coef     Fsqd
_refine_ls_matrix_type     full
_refine_ls_R_factor_all     0.0367
_refine_ls_R_factor_gt     0.0337
_refine_ls_wR_factor_gt     0.0947
_refine_ls_wR_factor_ref     0.0981
_refine_ls_goodness_of_fit_ref     1.078
_refine_ls_restrained_S_all     1.078
_refine_ls_number_reflns     590
_refine_ls_number_parameters     62
_refine_ls_number_restraints     0
_refine_ls_hydrogen_treatment     refall
_refine_ls_weighting_scheme     calc
_refine_ls_weighting_details
              'w=1/[\s^2^(Fo^2^)+(0.0657P)^2^+0.0340P] where P=(Fo^2^+2Fc^2^)/3'
_atom_sites_solution_hydrogens     difmap
_atom_sites_solution_primary     direct
_atom_sites_solution_secondary     ?
_refine_ls_shift/su_max     0.000
_refine_ls_shift/su_mean     0.000
_refine_diff_density_max     0.183
_refine_diff_density_min     -0.156
_refine_ls_extinction_method     none
_refine_ls_extinction_coef     .
loop_
    _atom_type_symbol
    _atom_type_description
    _atom_type_scat_dispersion_real
    _atom_type_scat_dispersion_imag
    _atom_type_scat_source
    'C' 'C' 0.0181 0.0091
                         'International Tables Vol C Tables 4.2.6.8 and 6.1.1.4'
    'H' 'H' 0.0000 0.0000
                         'International Tables Vol C Tables 4.2.6.8 and 6.1.1.4'
    'N' 'N' 0.0311 0.0180
                         'International Tables Vol C Tables 4.2.6.8 and 6.1.1.4'
_computing_data_collection
;
APEX2 (Bruker, 2004)
;
_computing_cell_refinement
;
SAINT (Bruker, 2004)
;
_computing_data_reduction
;
SAINT (Bruker, 2004)
;
_computing_structure_solution
;
SHELXS97 (Sheldrick, 2008)
;
_computing_structure_refinement
;
SHELXL2014 (Sheldrick, 2015)
;
_computing_molecular_graphics
;
SHELXTL (Sheldrick, 2008)
;
_computing_publication_material
;
SHEXLTL (Sheldrick, 2008)
;
loop_
    _atom_site_type_symbol
    _atom_site_label
    _atom_site_fract_x
    _atom_site_fract_y
    _atom_site_fract_z
    _atom_site_U_iso_or_equiv
    _atom_site_adp_type
    _atom_site_calc_flag
    _atom_site_occupancy
    _atom_site_disorder_assembly
    _atom_site_disorder_group
    N N1 0.53346(18) 1.09945(15) 0.20670(12) 0.0322(4) Uani d 1 . .
    C C1 0.7071(2) 1.07425(18) 0.32546(15) 0.0352(4) Uani d 1 . .
    C C2 0.8665(2) 0.95786(18) 0.26832(16) 0.0330(4) Uani d 1 . .
    C C3 0.7857(2) 0.91019(17) 0.10841(15) 0.0297(4) Uani d 1 . .
    C C4 0.57828(19) 0.99966(16) 0.07196(13) 0.0263(4) Uani d 1 . .
    H H1 0.704(2) 1.135(2) 0.4292(17) 0.043(4) Uiso d 1 . .
    H H1N 0.407(2) 1.170(3) 0.2168(17) 0.046(4) Uiso d 1 . .
    H H2 1.010(3) 0.916(2) 0.3269(19) 0.041(4) Uiso d 1 . .
    H H3 0.859(2) 0.831(2) 0.0354(16) 0.039(4) Uiso d 1 . .
loop_
    _atom_site_aniso_label
    _atom_site_aniso_U_11
    _atom_site_aniso_U_22
    _atom_site_aniso_U_33
    _atom_site_aniso_U_12
    _atom_site_aniso_U_13
    _atom_site_aniso_U_23
    N1 0.0364(6) 0.0295(6) 0.0299(6) 0.0075(4) 0.0010(5) -0.0030(4)
    C1 0.0424(8) 0.0320(7) 0.0296(7) 0.0003(5) -0.0028(6) -0.0038(5)
    C2 0.0299(7) 0.0329(7) 0.0347(7) -0.0016(5) -0.0023(5) 0.0043(5)
    C3 0.0278(7) 0.0307(7) 0.0312(7) 0.0005(5) 0.0055(5) 0.0021(5)
    C4 0.0306(6) 0.0217(6) 0.0270(6) -0.0017(4) 0.0055(5) 0.0025(4)
_geom_special_details
;
 All esds (except the esd in the dihedral angle between two l.s. planes)
 are estimated using the full covariance matrix.  The cell esds are taken
 into account individually in the estimation of esds in distances, angles
 and torsion angles; correlations between esds in cell parameters are only
 used when they are defined by crystal symmetry.  An approximate (isotropic)
 treatment of cell esds is used for estimating esds involving l.s. planes.
;
loop_
    _geom_bond_atom_site_label_1
    _geom_bond_atom_site_label_2
    _geom_bond_site_symmetry_2
    _geom_bond_distance
    _geom_bond_publ_flag
    N1 C1 . 1.3628(18) ?
    N1 C4 . 1.3748(15) ?
    N1 H1N . 0.907(16) ?
    C1 C2 . 1.3635(19) ?
    C1 H1 . 0.970(15) ?
    C2 C3 . 1.4151(19) ?
    C2 H2 . 0.979(16) ?
    C3 C4 . 1.3767(17) ?
    C3 H3 . 0.959(14) ?
    C4 C4 3_675 1.441(2) ?
loop_
    _geom_angle_atom_site_label_1
    _geom_angle_atom_site_label_2
    _geom_angle_atom_site_label_3
    _geom_angle_site_symmetry_1
    _geom_angle_site_symmetry_3
    _geom_angle
    _geom_angle_publ_flag
    C1 N1 C4 . . 110.02(11) ?
    C1 N1 H1N . . 124.3(9) ?
    C4 N1 H1N . . 125.6(9) ?
    N1 C1 C2 . . 108.12(11) ?
    N1 C1 H1 . . 121.2(9) ?
    C2 C1 H1 . . 130.7(9) ?
    C1 C2 C3 . . 107.23(11) ?
    C1 C2 H2 . . 126.4(9) ?
    C3 C2 H2 . . 126.4(9) ?
    C4 C3 C2 . . 107.93(11) ?
    C4 C3 H3 . . 124.4(8) ?
    C2 C3 H3 . . 127.6(8) ?
    N1 C4 C3 . . 106.69(11) ?
    N1 C4 C4 . 3_675 121.74(13) ?
    C3 C4 C4 . 3_675 131.57(13) ?
loop_
    _geom_torsion_atom_site_label_1
    _geom_torsion_atom_site_label_2
    _geom_torsion_atom_site_label_3
    _geom_torsion_atom_site_label_4
    _geom_torsion_site_symmetry_1
    _geom_torsion_site_symmetry_2
    _geom_torsion_site_symmetry_3
    _geom_torsion_site_symmetry_4
    _geom_torsion
    _geom_torsion_publ_flag
    C4 N1 C1 C2 . . . . 0.11(14) ?
    N1 C1 C2 C3 . . . . -0.15(14) ?
    C1 C2 C3 C4 . . . . 0.13(14) ?
    C1 N1 C4 C3 . . . . -0.03(13) ?
    C1 N1 C4 C4 . . . 3_675 179.68(12) ?
    C2 C3 C4 N1 . . . . -0.07(13) ?
    C2 C3 C4 C4 . . . 3_675 -179.73(15) ?
loop_
    _geom_hbond_atom_site_label_D
    _geom_hbond_atom_site_label_H
    _geom_hbond_atom_site_label_A
    _geom_hbond_site_symmetry_A
    _geom_hbond_distance_DH
    _geom_hbond_distance_HA
    _geom_hbond_distance_DA
    _geom_hbond_angle_DHA
    N1 H1N Cg1 2_655 0.907(16) 2.499(19) 3.2275(12) 138.1(13)
_shelx_hkl_file
;
   1   0   0  177.82    4.85
  -1   0   0  187.98    4.91
   1   0   0  192.69    4.73
  -2   0   0    0.75    0.06
   2   0   0    0.79    0.07
  -3   0   0   87.18    2.29
   3   0   0   83.98    2.26
  -4   0   0    3.00    0.18
  -5   0   0    0.04    0.11
  -5   0   0    0.14    0.08
  -5   0   0    0.00    0.10
  -6   0   0    0.63    0.17
  -6   0   0    0.91    0.18
  -7   0   0    4.39    0.27
   0  -1   0   -1.01    0.02
   1  -1   0    3.72    0.13
   1  -1   0    3.78    0.15
  -1   1   0    3.69    0.12
   2  -1   0   67.67    1.79
   2  -1   0   64.82    1.78
  -2   1   0   68.95    1.79
   3  -1   0    1.34    0.08
   3  -1   0    1.24    0.12
  -3   1   0    1.17    0.09
  -4   1   0    2.23    0.16
  -4   1   0    2.54    0.16
  -4   1   0    2.59    0.23
  -4   1   0    2.29    0.24
  -5  -1   0    3.36    0.20
  -5  -1   0    3.29    0.30
  -5  -1   0    3.08    0.27
  -5   1   0    3.39    0.29
  -5   1   0    3.03    0.31
  -6  -1   0    5.03    0.37
  -6  -1   0    5.26    0.33
  -6  -1   0    5.60    0.25
  -6   1   0    5.82    0.39
  -6   1   0    5.17    0.34
   0  -2   0  674.27   17.30
   1  -2   0   26.48    0.72
   1  -2   0   25.30    0.74
   2  -2   0    0.05    0.04
   2  -2   0    0.09    0.06
  -2   2   0    0.10    0.02
   3  -2   0   16.40    0.56
   3  -2   0   16.09    0.52
  -4   2   0    1.27    0.23
  -4   2   0    0.73    0.09
  -4   2   0    0.88    0.18
  -4   2   0    0.86    0.16
  -5  -2   0   -0.02    0.05
  -5   2   0    0.02    0.10
  -5   2   0    0.05    0.11
  -5   2   0   -0.15    0.13
  -6  -2   0    1.40    0.14
  -6  -2   0    1.04    0.18
  -6   2   0    1.29    0.20
  -6   2   0    1.40    0.21
   0  -3   0   -0.04    0.04
   1  -3   0    1.74    0.13
  -1  -3   0    1.62    0.11
   2  -3   0   97.31    2.66
   2  -3   0  100.27    2.66
   3  -3   0    2.20    0.15
   3  -3   0    2.00    0.18
   4  -3   0    5.76    0.26
  -4   3   0    6.43    0.43
  -4   3   0    6.07    0.39
  -4   3   0    6.06    0.37
  -5  -3   0    7.40    0.29
  -5   3   0    7.83    0.45
  -5   3   0    7.38    0.50
  -5   3   0    6.84    0.42
  -6  -3   0   12.49    0.38
  -6   3   0   11.79    0.59
  -6   3   0   11.81    0.50
   0  -4   0    7.84    0.33
   1  -4   0    1.18    0.14
   2  -4   0    3.01    0.22
   3  -4   0    0.90    0.12
   3  -4   0    0.88    0.09
  -3   4   0    1.23    0.20
  -3   4   0    0.58    0.13
  -4   4   0   17.76    0.83
  -4   4   0   19.27    0.74
  -5   4   0    1.37    0.25
  -5   4   0    0.84    0.15
  -5   4   0    1.71    0.23
  -6  -4   0    1.48    0.11
  -6   4   0    1.20    0.14
  -6   4   0    1.37    0.18
   0   5   0   -0.08    0.07
   0   5   0    0.01    0.08
   1   5   0    1.22    0.18
  -1   5   0    1.12    0.18
  -1   5   0    0.97    0.14
   2  -5   0   13.39    0.38
  -2   5   0   12.61    0.54
  -2   5   0   13.08    0.58
  -2   5   0   12.92    0.52
   3  -5   0    2.82    0.14
  -3   5   0    2.38    0.25
  -3   5   0    2.80    0.24
  -3   5   0    2.63    0.28
  -3   5   0    2.84    0.27
  -4   5   0    3.74    0.34
  -4   5   0    3.93    0.30
  -4   5   0    3.89    0.29
  -5   5   0    1.26    0.16
  -5   5   0    1.74    0.23
  -5   5   0    1.53    0.18
   0   6   0   15.48    0.61
   0   6   0   14.93    0.61
  -1   6   0    0.10    0.09
  -1   6   0    0.01    0.09
   1   6   0    0.03    0.09
   2  -6   0    7.63    0.26
  -2   6   0    7.13    0.40
  -2   6   0    8.30    0.41
   3  -6   0    1.41    0.11
  -3   6   0    1.60    0.19
  -3   6   0    1.56    0.21
  -3   6   0    1.61    0.20
  -4   6   0   10.96    0.47
  -4   6   0   11.49    0.46
   0   7   0   -0.05    0.10
   0   7   0   -0.07    0.08
   1  -7   0    0.60    0.07
  -1   7   0    0.54    0.13
   1   7   0    0.33    0.11
  -1   7   0    0.51    0.14
   2  -7   0    0.05    0.03
  -2   7   0   -0.01    0.08
  -2   7   0    0.04    0.10
   3  -7   0    6.19    0.19
  -3   7   0    6.35    0.31
  -3   7   0    6.20    0.29
   0   8   0    0.00    0.07
  -7   0   1    0.06    0.08
  -7   0   1    0.00    0.08
  -6   0   1   -0.06    0.07
  -6   0   1   -0.09    0.09
  -6   0   1   -0.12    0.09
  -5   0   1   -0.07    0.09
  -5   0   1    0.01    0.10
  -5   0   1    0.01    0.07
  -4   0   1   -0.02    0.04
   3   0  -1   -0.01    0.04
  -3   0   1   -0.03    0.03
   2   0  -1   -0.09    0.04
  -2   0   1   -0.09    0.02
   1   0  -1   -0.01    0.01
  -1   0   1   -0.01    0.01
   1   0  -1   -0.03    0.03
   0   0   1   -0.38    0.01
   0   0  -1   -0.37    0.01
   1   0   1    0.19    0.03
   1   0   1   -0.01    0.02
  -1   0  -1   -0.02    0.02
   2   0   1   -0.11    0.01
  -2   0  -1   -0.11    0.02
   2   0   1   -0.12    0.03
  -3   0  -1    0.05    0.04
  -4   0  -1    0.00    0.10
  -4   0  -1    0.01    0.04
  -4   0  -1    0.01    0.10
  -4   0  -1    0.01    0.06
  -5   0  -1    0.07    0.12
  -5   0  -1    0.01    0.10
  -5   0  -1    0.05    0.07
  -6   0  -1    0.02    0.10
  -6   0  -1    0.05    0.11
  -7   1   1    0.58    0.12
  -7   1   1    0.64    0.11
  -6  -1   1    2.20    0.25
  -6  -1   1    2.54    0.27
  -6  -1   1    2.67    0.19
  -6   1   1    2.56    0.27
  -6   1   1    2.85    0.30
  -5  -1   1    6.25    0.26
  -5  -1   1    6.63    0.41
  -5  -1   1    6.50    0.37
  -5   1   1    6.73    0.39
  -5   1   1    6.02    0.26
  -5   1   1    6.11    0.42
   4  -1  -1   15.35    0.57
  -4   1   1   15.57    0.65
  -4   1   1   15.37    0.59
  -4   1   1   15.62    0.44
  -4   1   1   16.34    0.54
   3  -1  -1   64.67    1.67
   3  -1  -1   66.13    1.75
  -3   1   1   59.97    1.73
   2  -1  -1   10.75    0.31
   2  -1  -1    9.47    0.34
  -2   1   1    9.95    0.32
   1  -1  -1  950.94   25.20
   1  -1  -1  993.19   25.72
  -1   1   1 1000.00   25.69
   0  -1  -1  172.70    4.39
   1  -1   1  194.56    5.14
   1  -1   1  204.47    5.04
  -1   1  -1  192.53    5.14
   2  -1   1   17.11    0.52
  -2  -1  -1   17.08    0.49
   2  -1   1   17.50    0.51
  -2   1  -1   16.75    0.50
   3  -1   1    6.89    0.28
   3  -1   1    6.76    0.24
  -3   1  -1    7.05    0.26
  -4  -1  -1   11.17    0.52
  -4  -1  -1   11.59    0.36
  -4   1  -1   11.32    0.50
  -4   1  -1   12.09    0.42
  -4   1  -1   10.29    0.34
  -4   1  -1   11.92    0.55
  -5  -1  -1   25.67    1.01
  -5  -1  -1   26.63    0.71
  -5   1  -1   26.84    1.03
  -5   1  -1   26.54    0.93
  -6  -1  -1   27.56    0.69
  -6  -1  -1   26.45    1.01
  -6   1  -1   28.35    1.03
  -6   1  -1   25.98    0.91
  -6  -2   1    0.98    0.12
  -6   2   1    0.95    0.18
  -6   2   1    0.89    0.18
  -5  -2   1   11.23    0.50
  -5  -2   1   11.66    0.36
  -5   2   1   11.37    0.54
  -5   2   1   10.58    0.56
  -5   2   1   10.87    0.62
  -4   2   1   10.30    0.47
  -4   2   1    9.64    0.49
  -4   2   1    9.47    0.52
  -4   2   1    9.73    0.35
   3  -2  -1   31.30    0.96
   3  -2  -1   32.14    0.91
  -3   2   1   31.76    0.90
   2  -2  -1   17.18    0.54
   2  -2  -1   16.49    0.52
  -2   2   1   17.25    0.48
   1  -2  -1  534.33   13.72
   1  -2  -1  528.35   14.03
   0  -2   1   40.29    1.10
   0  -2  -1   39.62    1.06
  -1  -2  -1   38.05    0.98
   1  -2   1   36.85    1.05
   1  -2   1   37.90    1.03
   2  -2   1   41.92    1.19
   2  -2   1   43.22    1.20
   3  -2   1    8.63    0.32
   3  -2   1    8.60    0.36
  -4   2  -1   10.54    0.54
  -4   2  -1   11.21    0.51
  -4   2  -1   11.07    0.59
  -5  -2  -1    8.09    0.47
  -5  -2  -1    8.74    0.33
  -5   2  -1    8.02    0.55
  -5   2  -1    8.72    0.50
  -5   2  -1    8.67    0.47
  -6  -2  -1    2.60    0.17
  -6  -2  -1    2.57    0.25
  -6   2  -1    2.51    0.23
  -6   2  -1    2.40    0.25
  -6  -3   1    0.27    0.08
  -6   3   1    0.23    0.11
  -6   3   1    0.13    0.14
  -6   3   1    0.31    0.12
  -5   3   1    7.77    0.44
  -5   3   1    7.91    0.45
  -5   3   1    7.84    0.51
   4  -3  -1    0.06    0.05
  -4   3   1    0.14    0.11
  -4   3   1    0.10    0.13
  -4   3   1    0.16    0.12
   3  -3  -1    2.69    0.17
   3  -3  -1    2.85    0.21
   2  -3  -1    1.18    0.10
   2  -3  -1    1.12    0.14
   1  -3  -1   70.79    1.92
  -1  -3   1   71.32    1.93
   0  -3  -1    8.44    0.30
   0  -3   1    8.74    0.34
   1  -3   1    0.83    0.11
   2  -3   1   13.60    0.46
   2  -3   1   12.67    0.48
   3  -3   1    8.06    0.34
   3  -3   1    7.78    0.38
   3  -3   1    8.10    0.26
  -3   3  -1    8.34    0.46
  -3   3  -1    8.13    0.40
  -4   3  -1    1.66    0.22
  -4   3  -1    2.19    0.30
  -5  -3  -1   -0.04    0.07
  -5   3  -1    0.14    0.11
  -5   3  -1    0.04    0.14
  -6  -3  -1    5.93    0.23
  -6   3  -1    5.61    0.31
  -6   3  -1    5.62    0.39
  -6  -4   1    0.16    0.06
  -6   4   1    0.15    0.10
  -6   4   1    0.33    0.10
  -5   4   1    6.99    0.39
  -5   4   1    7.43    0.47
  -4   4   1    9.24    0.48
  -4   4   1   10.13    0.55
   3  -4  -1   25.47    0.62
   3  -4  -1   24.70    0.80
  -3   4   1   24.13    0.86
  -3   4   1   23.91    0.77
  -3   4   1   24.36    0.95
   2  -4  -1    2.93    0.21
   2  -4  -1    2.81    0.18
  -2   4   1    2.51    0.20
  -2   4   1    2.40    0.23
  -1  -4   1   95.78    2.60
   1  -4  -1   95.07    2.58
   0  -4  -1    0.08    0.05
   0  -4   1    0.10    0.06
   1  -4   1   10.99    0.45
   2  -4   1    1.11    0.15
   2  -4   1    1.52    0.10
  -2   4  -1    1.67    0.20
  -2   4  -1    1.93    0.23
  -2   4  -1    1.29    0.19
   3  -4   1    0.00    0.04
   3  -4   1    0.02    0.06
  -3   4  -1    0.10    0.11
  -3   4  -1    0.06    0.09
  -4   4  -1   10.88    0.48
  -4   4  -1   10.42    0.51
  -4   4  -1   10.08    0.59
  -5  -4  -1    2.51    0.16
  -5   4  -1    2.72    0.25
  -5   4  -1    3.02    0.31
  -5   5   1    3.10    0.23
  -5   5   1    3.33    0.28
  -4   5   1    5.25    0.39
   3  -5  -1    0.05    0.05
  -3   5   1    0.19    0.11
  -3   5   1    0.03    0.08
   2  -5  -1    0.45    0.07
  -2   5   1    0.49    0.12
   2   5  -1    0.67    0.15
  -2   5   1    0.71    0.15
  -2   5   1    0.62    0.15
   1   5  -1    0.40    0.13
  -1   5   1    0.81    0.14
  -1   5   1    0.45    0.13
   1   5  -1    0.58    0.14
   0   5  -1    0.71    0.15
   0   5  -1    1.06    0.16
   0   5   1    1.17    0.17
  -1   5  -1   27.82    0.88
   1   5   1   25.66    0.85
  -1   5  -1   27.56    0.89
   2  -5   1    8.19    0.26
  -2   5  -1    8.61    0.40
  -2   5  -1    7.67    0.40
  -2   5  -1    7.79    0.42
  -2   5  -1    7.21    0.41
   3  -5   1   13.54    0.39
  -3   5  -1   13.92    0.58
  -3   5  -1   13.44    0.58
  -3   5  -1   13.92    0.65
  -4   5  -1    1.05    0.18
  -4   5  -1    1.07    0.17
  -4   5  -1    1.15    0.20
  -5  -5  -1    3.20    0.16
  -5   5  -1    3.16    0.23
  -5   5  -1    3.67    0.28
  -4   6   1    1.47    0.19
  -4   6   1    1.28    0.17
   3  -6  -1    4.43    0.18
  -3   6   1    4.51    0.31
  -3   6   1    4.54    0.30
  -3   6   1    3.85    0.27
   2  -6  -1    0.71    0.08
   2   6  -1    0.62    0.15
  -2   6   1    0.66    0.14
  -2   6   1    0.91    0.16
  -1   6   1   -0.08    0.08
  -1   6   1    0.05    0.10
   1   6  -1    0.08    0.10
   1   6  -1    0.08    0.11
   0   6  -1    8.01    0.42
   0   6   1    8.23    0.41
   0   6  -1    7.22    0.41
  -1   6  -1    0.19    0.11
  -1   6  -1    0.07    0.10
   1   6   1    0.19    0.11
   2  -6   1    5.48    0.21
  -2   6  -1    5.77    0.36
  -2   6  -1    5.78    0.34
   3  -6   1    7.25    0.24
  -3   6  -1    7.11    0.38
  -4   6  -1    2.58    0.21
  -4   6  -1    2.38    0.20
  -4   6  -1    2.46    0.20
   3  -7  -1    0.53    0.05
  -3   7   1    0.40    0.09
  -3   7   1    0.43    0.11
   2  -7  -1    3.08    0.14
  -2   7   1    3.11    0.23
  -2   7   1    2.55    0.23
   1  -7  -1    0.01    0.04
   1   7  -1    0.00    0.12
  -1   7   1   -0.06    0.10
  -1   7   1    0.06    0.09
   1   7  -1    0.06    0.09
   0   7   1    2.79    0.24
   0   7  -1    2.97    0.27
   0   7  -1    3.18    0.27
   1  -7   1   16.38    0.44
  -1   7  -1   17.22    0.63
  -1   7  -1   17.74    0.64
   1   7   1   14.97    0.59
   2  -7   1    0.16    0.05
  -2   7  -1    0.05    0.09
  -2   7  -1    0.36    0.12
   3  -7   1    5.91    0.18
  -3   7  -1    6.10    0.30
   0   8  -1    5.46    0.27
  -7   0   2    1.76    0.18
  -7   0   2    1.68    0.16
  -6   0   2   20.02    0.82
  -6   0   2   20.33    0.55
  -6   0   2   19.66    0.74
  -5   0   2    1.40    0.14
  -5   0   2    1.45    0.21
  -5   0   2    1.29    0.21
  -4   0   2   62.76    2.08
  -4   0   2   67.54    1.50
  -4   0   2   69.48    1.87
  -3   0   2    0.11    0.04
   2   0  -2    5.39    0.22
  -2   0   2    5.28    0.19
   1   0  -2    9.13    0.25
  -1   0   2    8.92    0.28
   0   0  -2  255.23    6.71
   0   0   2  257.34    6.66
   1   0   2   21.20    0.60
   1   0   2   20.27    0.57
  -1   0  -2   21.70    0.59
   2   0   2   15.05    0.42
  -2   0  -2   13.50    0.44
   2   0   2   14.76    0.41
  -3   0  -2   68.16    1.87
  -4   0  -2   72.20    1.98
  -4   0  -2   67.56    2.22
  -4   0  -2   73.40    1.62
  -5   0  -2   58.47    1.87
  -5   0  -2   53.30    1.29
  -6   0  -2    0.03    0.11
  -7   1   2    0.06    0.08
  -7   1   2    0.13    0.07
  -6  -1   2    1.04    0.19
  -6  -1   2    1.02    0.18
  -6  -1   2    1.18    0.14
  -6   1   2    0.77    0.16
  -6   1   2    0.55    0.15
  -5  -1   2    6.40    0.40
  -5  -1   2    6.13    0.24
  -5   1   2    6.20    0.37
  -5   1   2    6.00    0.26
  -5   1   2    5.97    0.40
   4  -1  -2    0.01    0.06
  -4   1   2    0.00    0.05
  -4   1   2    0.02    0.05
  -4   1   2    0.03    0.08
  -4   1   2   -0.07    0.08
   3  -1  -2    0.95    0.12
  -3   1   2    0.94    0.09
   2  -1  -2  113.11    2.97
   2  -1  -2  113.91    2.98
   1  -1  -2   27.71    0.76
   1  -1  -2   26.43    0.76
  -1   1   2   28.81    0.77
   0  -1  -2   18.55    0.48
   0  -1   2   16.87    0.49
   0  -1  -2   17.37    0.49
   0   1   2   17.47    0.48
   1  -1   2    0.41    0.07
  -1  -1  -2    0.31    0.04
   1  -1   2    0.24    0.05
  -1   1  -2    0.32    0.03
  -2  -1  -2   28.48    0.83
   2  -1   2   29.10    0.85
   2  -1   2   31.00    0.84
  -2   1  -2   29.29    0.82
   3  -1   2    1.33    0.09
  -3  -1  -2    1.17    0.10
  -3   1  -2    1.17    0.10
  -4  -1  -2    2.69    0.27
  -4  -1  -2    2.61    0.17
  -4  -1  -2    2.61    0.17
  -4   1  -2    2.28    0.16
  -4   1  -2    2.76    0.26
  -4   1  -2    3.03    0.32
  -5  -1  -2    1.14    0.22
  -5  -1  -2    1.12    0.13
  -5   1  -2    0.92    0.19
  -5   1  -2    0.86    0.17
  -6  -1  -2    0.06    0.10
  -6   1  -2    0.01    0.09
  -6   1  -2    0.13    0.12
  -6  -2   2    9.48    0.44
  -6  -2   2    9.96    0.34
  -6   2   2    9.75    0.49
  -6   2   2   10.11    0.47
  -5  -2   2    1.07    0.11
  -5   2   2    1.53    0.23
  -5   2   2    1.00    0.19
  -4   2   2   24.45    1.01
  -4   2   2   26.93    0.96
  -4   2   2   26.34    0.79
   4   2  -2   26.01    0.83
  -4   2   2   26.84    0.89
   3  -2  -2    0.21    0.07
   3  -2  -2    0.30    0.05
  -3   2   2    0.21    0.05
   2  -2  -2   22.48    0.69
   2  -2  -2   22.33    0.66
  -2   2   2   22.12    0.63
   1  -2  -2   47.10    1.23
   1  -2  -2   43.11    1.23
   0  -2  -2   37.56    1.01
   0  -2  -2   37.08    0.99
   0  -2   2   37.05    1.06
   1  -2   2   14.18    0.44
   1  -2   2   13.95    0.47
   2  -2   2    1.17    0.11
   2  -2   2    1.46    0.13
   3  -2   2   30.14    0.93
   3  -2   2   29.61    0.89
  -4  -2  -2   13.02    0.42
  -4  -2  -2   12.50    0.60
  -4   2  -2   14.04    0.70
  -4   2  -2   12.95    0.62
  -4   2  -2   14.25    0.60
  -5  -2  -2   25.04    0.69
  -5  -2  -2   26.85    0.99
  -5   2  -2   25.56    1.00
  -5   2  -2   24.74    0.90
  -5   2  -2   24.65    1.07
  -6  -2  -2    0.33    0.07
  -6  -2  -2    0.47    0.13
  -6   2  -2    0.34    0.12
  -6   2  -2    0.28    0.11
  -6  -3   2    1.51    0.12
  -6   3   2    1.44    0.23
  -6   3   2    0.97    0.16
  -6   3   2    0.95    0.16
  -5   3   2   19.12    0.84
  -5   3   2   18.57    0.73
  -5   3   2   18.80    0.78
  -4   3   2    0.50    0.14
  -4   3   2    0.88    0.18
  -4   3   2    0.61    0.16
   3  -3  -2    0.70    0.13
   3  -3  -2    0.62    0.09
  -3   3   2    0.63    0.16
   2  -3  -2  239.64    6.11
   2  -3  -2  224.43    6.01
   1  -3  -2   15.69    0.50
   1  -3  -2   15.91    0.52
   0  -3  -2   24.80    0.72
   0  -3   2   25.40    0.80
   1  -3   2   -0.04    0.05
   2  -3   2   14.61    0.51
   2  -3   2   14.30    0.54
   3  -3   2    7.11    0.23
   3  -3   2    7.30    0.32
  -3   3  -2    7.09    0.38
  -3   3  -2    6.33    0.43
  -4  -3  -2    4.51    0.23
  -4   3  -2    5.13    0.35
  -4   3  -2    4.94    0.41
  -5  -3  -2    3.85    0.21
  -5   3  -2    3.82    0.37
  -5   3  -2    3.81    0.29
  -6  -3  -2   -0.05    0.05
  -6   3  -2   -0.16    0.09
  -6   3  -2    0.02    0.07
  -6  -4   2   -0.02    0.04
  -6   4   2    0.03    0.09
  -6   4   2   -0.05    0.07
  -5   4   2    0.14    0.13
  -5   4   2    0.10    0.11
  -4   4   2    0.41    0.15
   3  -4  -2    5.14    0.26
   3  -4  -2    4.93    0.19
  -3   4   2    5.61    0.37
   3   4  -2    4.72    0.32
   2  -4  -2   52.93    1.18
   2  -4  -2   52.34    1.49
   2  -4  -2   52.40    1.51
   2   4  -2   51.93    1.46
   2   4  -2   50.21    1.45
  -2   4   2   49.59    1.66
   1  -4  -2   39.03    1.13
  -1  -4   2   37.73    1.19
   0  -4   2   17.24    0.64
   1  -4   2   50.02    1.49
   2  -4   2    0.39    0.06
  -2   4  -2    0.28    0.11
  -2   4  -2    0.52    0.14
  -2   4  -2    0.24    0.10
   3  -4   2    3.41    0.16
  -3   4  -2    3.65    0.33
  -3   4  -2    3.32    0.26
  -3   4  -2    3.51    0.29
  -4   4  -2    5.17    0.36
  -4   4  -2    5.01    0.41
  -5  -4  -2    0.04    0.06
  -5   4  -2    0.12    0.10
  -5   4  -2    0.21    0.14
  -5   5   2    1.68    0.22
  -5   5   2    1.69    0.19
  -4   5   2    3.75    0.32
   3  -5  -2    1.04    0.10
  -3   5   2    1.16    0.16
  -3   5   2    1.50    0.23
   2  -5  -2   23.05    0.62
   2   5  -2   24.40    0.85
   2   5  -2   23.72    0.83
  -2   5   2   25.13    0.91
  -2   5   2   24.16    0.80
   1  -5  -2    2.12    0.14
  -1   5   2    2.40    0.25
   1   5  -2    1.72    0.22
  -1   5   2    2.26    0.21
   1   5  -2    2.09    0.24
   0   5  -2    2.86    0.24
   0   5  -2    3.12    0.25
   0   5  -2    3.07    0.26
   0   5   2    2.98    0.23
  -1   5  -2   -0.10    0.07
  -1   5  -2    0.19    0.11
  -1   5  -2    0.14    0.10
   2  -5   2    1.10    0.10
  -2   5  -2    1.80    0.24
  -2   5  -2    1.01    0.17
  -2   5  -2    1.29    0.18
  -2   5  -2    0.85    0.16
   3  -5   2    8.15    0.27
  -3   5  -2    7.38    0.42
  -3   5  -2    8.14    0.42
  -3   5  -2    8.02    0.47
  -4   5  -2   -0.05    0.10
  -4   5  -2    0.04    0.09
  -4   5  -2    0.12    0.11
  -5  -5  -2    1.62    0.11
  -5   5  -2    2.00    0.18
  -5   5  -2    1.80    0.19
  -4   6   2    0.49    0.12
  -4   6   2    0.59    0.13
   3  -6  -2    5.39    0.19
  -3   6   2    5.11    0.32
  -3   6   2    5.20    0.30
  -3   6   2    5.18    0.33
   2  -6  -2   21.10    0.56
  -2   6   2   21.62    0.76
   2   6  -2   22.37    0.79
  -2   6   2   20.29    0.74
   2   6  -2   21.97    0.77
  -1   6   2   12.47    0.52
   1   6  -2   12.91    0.56
   1   6  -2   11.55    0.54
   0   6  -2   19.89    0.75
   0   6   2   19.26    0.71
   0   6  -2   20.42    0.76
  -1   6  -2    9.05    0.46
  -1   6  -2    9.34    0.46
   2  -6   2    0.96    0.10
  -2   6  -2    0.88    0.18
  -2   6  -2    0.94    0.17
  -2   6  -2    1.03    0.19
   3  -6   2    1.10    0.09
  -3   6  -2    0.88    0.16
  -3   6  -2    0.94    0.17
  -4   6  -2    3.07    0.21
  -4   6  -2    3.40    0.22
  -3   7   2    1.09    0.13
  -3   7   2    1.09    0.14
   2  -7  -2    1.80    0.11
   2   7  -2    1.34    0.17
  -2   7   2    1.66    0.19
  -2   7   2    1.59    0.17
   1  -7  -2   12.07    0.34
  -1   7   2   11.17    0.47
   1   7  -2   11.02    0.49
   1   7  -2   10.25    0.47
   0   7  -2    0.75    0.16
   0   7   2    0.70    0.14
   0   7  -2    0.70    0.15
   1  -7   2    0.27    0.05
  -1   7  -2    0.30    0.12
  -1   7  -2    0.32    0.12
   2  -7   2    7.99    0.24
  -2   7  -2    7.70    0.37
  -2   7  -2    8.20    0.37
  -3   7  -2    2.08    0.18
  -6   0   3   -0.04    0.10
  -6   0   3    0.11    0.08
  -6   0   3   -0.09    0.09
  -5   0   3   -0.02    0.05
  -5   0   3    0.03    0.10
  -4   0   3    0.07    0.04
  -4   0   3    0.02    0.05
  -4   0   3   -0.05    0.08
  -3   0   3   -0.03    0.03
  -2   0   3   -0.01    0.03
  -1   0   3    0.01    0.03
   0   0  -3   -0.03    0.02
   0   0   3   -0.06    0.03
  -1   0  -3   -0.01    0.02
   1   0   3   -0.02    0.03
   1   0   3    0.00    0.04
   2   0   3    0.00    0.02
  -2   0  -3    0.00    0.03
  -3   0  -3    0.03    0.04
  -4   0  -3    0.03    0.11
  -4   0  -3    0.00    0.06
  -4   0  -3    0.01    0.05
  -5   0  -3    0.04    0.12
  -6   0  -3   -0.04    0.09
  -6  -1   3   14.89    0.64
  -6  -1   3   15.37    0.45
  -6  -1   3   14.69    0.59
  -6   1   3   15.54    0.67
  -6   1   3   15.28    0.62
  -5  -1   3   19.15    0.77
  -5  -1   3   18.75    0.53
  -5   1   3   18.31    0.52
  -5   1   3   19.27    0.73
  -5   1   3   19.12    0.79
  -4  -1   3    0.86    0.09
  -4  -1   3    0.78    0.16
  -4   1   3    0.86    0.09
  -4   1   3    1.20    0.14
  -4   1   3    1.25    0.20
   3  -1  -3   42.11    1.25
  -3   1   3   43.97    1.23
   2  -1  -3    2.00    0.14
   2  -1  -3    2.10    0.10
  -2   1   3    2.03    0.12
   1  -1  -3    1.56    0.10
   1  -1  -3    1.48    0.09
  -1   1   3    1.50    0.10
   0  -1  -3    8.41    0.28
   0  -1   3    8.41    0.29
   0   1   3    8.88    0.27
   1  -1   3   46.72    1.26
  -1  -1  -3   45.76    1.25
   1  -1   3   43.52    1.26
  -1   1  -3   45.80    1.20
  -2  -1  -3   97.08    2.67
   2  -1   3  101.81    2.68
  -2   1  -3  100.37    2.64
  -3  -1  -3    9.16    0.34
   3  -1   3    8.45    0.29
  -3   1  -3    8.83    0.31
  -4  -1  -3   14.74    0.69
  -4  -1  -3   14.68    0.55
  -4  -1  -3   14.71    0.46
  -4   1  -3   15.54    0.62
  -4   1  -3   15.95    0.71
  -4   1  -3   15.17    0.76
  -4   1  -3   15.05    0.49
  -5  -1  -3    0.83    0.10
  -5  -1  -3    0.62    0.17
  -5   1  -3    0.80    0.18
  -5   1  -3    0.96    0.21
  -6  -1  -3    9.60    0.45
  -6   1  -3    8.26    0.42
  -6  -2   3    1.84    0.21
  -6  -2   3    1.80    0.15
  -6   2   3    2.42    0.26
  -6   2   3    2.14    0.24
  -5  -2   3    3.72    0.18
  -5   2   3    2.96    0.28
  -5   2   3    3.15    0.30
  -4   2   3    1.82    0.14
   4   2  -3    1.73    0.23
  -4   2   3    1.71    0.22
  -4   2   3    2.10    0.26
  -4   2   3    1.97    0.26
   3  -2  -3    5.10    0.20
   3  -2  -3    5.40    0.28
  -3   2   3    5.34    0.22
   2  -2  -3    0.50    0.09
   2  -2  -3    0.45    0.06
  -2   2   3    0.41    0.06
   1  -2  -3   97.00    2.64
   1  -2  -3  101.28    2.60
   0  -2  -3   58.07    1.52
   0  -2  -3   57.91    1.57
  -1  -2  -3    1.06    0.08
   1  -2   3    1.00    0.10
   1  -2   3    1.33    0.14
   2  -2   3    0.04    0.04
   2  -2   3    0.02    0.05
   3  -2   3   50.35    1.42
  -3  -2  -3   50.88    1.18
  -3  -2  -3   47.84    1.61
  -3   2  -3   48.97    1.45
  -3   2  -3   54.16    1.74
  -3   2  -3   48.14    1.62
  -4  -2  -3   34.63    1.22
  -4  -2  -3   34.69    0.86
  -4   2  -3   32.64    1.22
  -4   2  -3   35.90    1.12
  -4   2  -3   31.38    1.31
  -5  -2  -3    0.81    0.18
  -5  -2  -3    1.02    0.12
  -5   2  -3    0.94    0.26
  -5   2  -3    0.96    0.19
  -5   2  -3    1.06    0.20
  -6  -2  -3    0.44    0.12
  -6   2  -3    0.68    0.13
  -6   2  -3    0.67    0.17
  -6   2  -3    0.63    0.11
  -6  -3   3   -0.02    0.07
  -6  -3   3    0.01    0.05
  -6   3   3    0.06    0.11
  -6   3   3    0.17    0.09
  -6   3   3    0.12    0.10
  -5   3   3    7.77    0.42
  -5   3   3    7.69    0.49
  -5   3   3    7.93    0.45
   4   3  -3    4.27    0.30
  -4   3   3    4.04    0.34
  -4   3   3    3.48    0.30
   3  -3  -3   11.69    0.40
   3   3  -3   10.83    0.49
  -3   3   3   10.98    0.52
  -3   3   3   11.52    0.54
   2  -3  -3   47.00    1.33
   2  -3  -3   46.46    1.35
   1  -3  -3    1.68    0.13
   1  -3  -3    1.54    0.11
   0  -3   3   20.76    0.71
   1  -3   3    8.70    0.39
   2  -3   3   24.98    0.84
   2  -3   3   25.61    0.81
  -2   3  -3   25.17    0.84
  -2   3  -3   24.87    0.96
  -3  -3  -3    2.28    0.17
   3  -3   3    2.82    0.14
   3  -3   3    2.65    0.19
  -3   3  -3    2.82    0.26
  -3   3  -3    2.90    0.31
  -4  -3  -3    4.18    0.22
  -4   3  -3    4.04    0.32
  -4   3  -3    4.17    0.40
  -5  -3  -3    6.18    0.25
  -5  -3  -3    5.41    0.36
  -5   3  -3    6.10    0.44
  -5   3  -3    5.39    0.34
  -5   4   3    1.40    0.24
  -4   4   3    3.43    0.32
   4   4  -3    3.48    0.27
   3  -4  -3    9.18    0.29
  -3   4   3    9.21    0.50
   3   4  -3    8.83    0.45
   3   4  -3    9.56    0.48
   2  -4  -3    0.04    0.04
   2  -4  -3   -0.01    0.04
   2  -4  -3    0.11    0.09
  -2   4   3   -0.06    0.07
   2   4  -3   -0.05    0.07
   2   4  -3    0.08    0.11
  -1  -4   3   39.31    1.28
   1  -4  -3   39.18    0.95
   1   4  -3   41.02    1.20
   1   4  -3   39.69    1.19
  -1   4   3   41.07    1.32
   1   4  -3   40.97    1.21
   0  -4   3    2.87    0.24
   0   4  -3    2.46    0.22
   0   4  -3    2.55    0.23
   0   4  -3    2.53    0.23
  -1   4  -3    0.06    0.09
  -1   4  -3   -0.02    0.09
  -1   4  -3   -0.04    0.09
  -1   4  -3    0.00    0.09
   2  -4   3    1.98    0.12
  -2   4  -3    2.20    0.27
  -2   4  -3    2.18    0.26
  -2   4  -3    1.71    0.20
   3  -4   3   11.91    0.35
  -3   4  -3   11.83    0.54
  -3   4  -3   10.85    0.61
  -4  -4  -3   25.54    0.67
  -4   4  -3   25.59    0.89
  -4   4  -3   24.70    1.03
  -5  -4  -3    1.74    0.13
  -5   4  -3    1.89    0.20
  -5   4  -3    1.61    0.22
  -5   5   3    0.67    0.15
  -4   5   3    4.11    0.32
  -4   5   3    3.82    0.25
   3  -5  -3   57.70    1.34
  -3   5   3   60.57    1.95
  -3   5   3   60.16    1.65
   3   5  -3   60.05    1.70
   2  -5  -3   48.42    1.10
   2   5  -3   46.47    1.40
   2   5  -3   48.22    1.41
  -2   5   3   43.22    1.54
  -2   5   3   46.42    1.34
   1  -5  -3    2.11    0.22
   1  -5  -3    2.32    0.15
   1   5  -3    2.49    0.27
   1   5  -3    1.68    0.22
  -1   5   3    2.48    0.22
  -1   5   3    2.39    0.22
   0   5  -3    6.48    0.39
   0   5  -3    6.75    0.38
   0   5  -3    6.36    0.37
   0   5   3    6.20    0.34
  -1   5  -3    5.53    0.35
  -1   5  -3    5.59    0.36
  -1   5  -3    5.73    0.36
   2  -5   3    3.65    0.17
  -2   5  -3    3.78    0.29
  -2   5  -3    3.77    0.30
  -2   5  -3    3.81    0.30
   3  -5   3    0.72    0.08
  -3   5  -3    0.63    0.17
  -3   5  -3    0.88    0.18
  -3   5  -3    0.96    0.19
  -4  -5  -3    0.51    0.08
  -4   5  -3    0.76    0.16
  -4   5  -3    0.75    0.14
  -4   6   3    0.64    0.13
  -4   6   3    0.55    0.11
  -4   6   3    0.45    0.10
   3  -6  -3    3.50    0.14
   3   6  -3    3.85    0.28
  -3   6   3    3.44    0.25
  -3   6   3    3.90    0.26
  -3   6   3    3.46    0.26
   2  -6  -3    1.68    0.12
  -2   6   3    2.02    0.24
   2   6  -3    1.74    0.23
   2   6  -3    1.62    0.23
  -2   6   3    1.75    0.21
   1   6  -3    0.54    0.14
  -1   6   3    0.47    0.12
   1   6  -3    0.46    0.16
   0  -6  -3   10.65    0.34
   0   6  -3   10.29    0.50
   0   6  -3   10.44    0.51
   0   6   3   10.41    0.46
   0   6  -3   10.70    0.49
   1  -6   3    0.10    0.05
  -1   6  -3    0.12    0.11
  -1   6  -3    0.07    0.11
  -1   6  -3    0.09    0.11
   2  -6   3    2.91    0.14
  -2   6  -3    3.30    0.27
  -2   6  -3    2.54    0.26
  -2   6  -3    2.81    0.25
  -3  -6  -3    4.20    0.18
   3  -6   3    4.10    0.15
  -3   6  -3    4.33    0.27
  -3   6  -3    3.94    0.27
  -3   7   3   15.42    0.51
   2  -7  -3    8.80    0.26
   2   7  -3    9.33    0.39
  -2   7   3    9.10    0.38
   2   7  -3    8.80    0.39
   1  -7  -3    0.76    0.08
   1   7  -3    0.61    0.14
  -1   7   3    0.73    0.13
   1   7  -3    0.84    0.16
   0   7  -3    0.21    0.11
   0   7   3    0.22    0.09
   0   7  -3    0.19    0.10
   1  -7   3    0.08    0.04
  -1  -7  -3    0.04    0.04
  -1   7  -3    0.02    0.09
  -1   7  -3    0.33    0.11
   2  -7   3    0.02    0.03
  -2  -7  -3    0.07    0.04
  -2   7  -3   -0.02    0.08
  -6   0   4    1.93    0.23
  -6   0   4    2.17    0.24
  -5   0   4    7.44    0.28
  -5   0   4    7.87    0.45
  -4   0   4   10.67    0.44
  -4   0   4   11.40    0.53
  -4   0   4   11.64    0.35
  -3   0   4    7.22    0.31
  -2   0   4   55.44    1.54
  -1   0   4   98.92    2.65
   0   0  -4    0.54    0.05
   1   0   4   96.45    2.57
  -1   0  -4   94.98    2.54
  -2   0  -4   26.00    0.77
  -3   0  -4   14.07    0.43
  -3   0  -4   14.34    0.64
  -3   0  -4   14.24    0.48
  -4   0  -4    8.42    0.49
  -5   0  -4   11.30    0.57
  -6   0  -4    0.64    0.13
  -6  -1   4    0.89    0.11
  -6  -1   4    0.85    0.15
  -6  -1   4    0.69    0.14
  -6   1   4    1.01    0.18
  -6   1   4    0.72    0.15
  -5  -1   4    0.61    0.09
  -5  -1   4    0.90    0.18
  -5   1   4    0.67    0.16
  -5   1   4    0.61    0.16
  -4  -1   4    5.52    0.22
  -4  -1   4    5.54    0.34
  -4   1   4    5.58    0.28
  -4   1   4    5.05    0.35
  -4   1   4    5.38    0.22
   3   1  -4    5.61    0.34
  -3   1   4    5.20    0.25
   2  -1  -4   15.43    0.43
  -2   1   4   15.14    0.50
   1  -1  -4    8.31    0.28
  -1  -1   4    8.18    0.30
  -1   1   4    8.35    0.30
   0  -1  -4   26.40    0.75
   0  -1   4   25.86    0.77
   0   1   4   25.77    0.74
   1  -1   4    2.44    0.15
   1  -1   4    2.11    0.15
  -1  -1  -4    2.30    0.13
   2  -1   4    7.11    0.29
  -2  -1  -4    6.99    0.28
  -3  -1  -4   14.56    0.64
  -3  -1  -4   13.83    0.49
  -3  -1  -4   14.70    0.42
  -3   1  -4   14.48    0.63
  -3   1  -4   11.63    0.66
  -4  -1  -4    1.01    0.21
  -4  -1  -4    0.97    0.11
  -4   1  -4    1.12    0.26
  -4   1  -4    1.04    0.19
  -5  -1  -4    2.57    0.28
  -5   1  -4    3.09    0.29
  -6  -1  -4    1.25    0.17
  -6   1  -4    1.58    0.20
  -6  -2   4    3.12    0.17
  -6  -2   4    3.48    0.24
  -6   2   4    2.94    0.23
  -6   2   4    2.78    0.25
  -5  -2   4    5.97    0.24
  -5   2   4    6.25    0.38
  -5   2   4    6.51    0.40
  -4   2   4    0.73    0.17
  -4   2   4    0.49    0.14
   4   2  -4    0.30    0.12
  -4   2   4    0.39    0.14
   3   2  -4   12.99    0.53
   3   2  -4   12.54    0.52
  -3   2   4   12.33    0.55
  -3   2   4   12.50    0.42
  -3   2   4   11.48    0.56
   2  -2  -4   18.13    0.55
   2  -2  -4   17.76    0.61
  -2   2   4   17.99    0.54
   1  -2  -4   18.39    0.57
   0  -2  -4   -0.01    0.03
   1  -2   4   63.92    1.78
  -1  -2  -4   63.40    1.75
   1  -2   4   62.85    1.78
   2  -2   4    0.27    0.07
  -2  -2  -4    0.22    0.07
  -2  -2  -4    0.16    0.06
   2  -2   4    0.17    0.05
  -2   2  -4    0.21    0.14
  -3  -2  -4    0.53    0.16
  -3  -2  -4    0.45    0.08
  -3  -2  -4    0.35    0.08
   3  -2   4    0.34    0.08
  -3   2  -4    0.49    0.16
  -3   2  -4    0.63    0.15
  -4  -2  -4    8.02    0.47
  -4  -2  -4    7.81    0.30
  -4   2  -4    8.29    0.54
  -4   2  -4    7.61    0.45
  -4   2  -4    7.64    0.43
  -5  -2  -4    1.03    0.18
  -5  -2  -4    1.39    0.12
  -5   2  -4    1.57    0.19
  -5   2  -4    1.34    0.20
  -5   2  -4    1.93    0.29
  -6  -3   4    2.45    0.13
  -6  -3   4    2.11    0.17
  -6   3   4    2.44    0.24
  -6   3   4    2.69    0.21
  -5  -3   4    1.82    0.12
  -5   3   4    1.74    0.22
  -5   3   4    2.28    0.29
  -4   3   4   12.32    0.58
  -4   3   4   13.78    0.65
   4   3  -4   12.51    0.55
   3  -3  -4    9.75    0.35
   3   3  -4    9.72    0.47
  -3   3   4    9.33    0.50
  -3   3   4    9.83    0.48
   3   3  -4    9.20    0.46
   2  -3  -4   27.62    0.89
   2  -3  -4   27.92    0.99
   2  -3  -4   28.59    0.85
   2  -3  -4   28.41    0.69
  -2   3   4   29.62    1.03
   2   3  -4   28.15    0.91
   2   3  -4   27.48    0.92
   1  -3  -4    6.76    0.28
   0  -3  -4   13.67    0.47
   0  -3   4   13.76    0.55
   1  -3   4    0.89    0.15
  -1   3  -4    0.77    0.15
  -2  -3  -4   10.61    0.54
   2  -3   4   11.52    0.34
   2  -3   4   10.98    0.45
  -2  -3  -4   11.19    0.36
  -2   3  -4   11.51    0.51
  -2   3  -4   12.99    0.60
  -3  -3  -4   35.08    0.90
   3  -3   4   35.19    0.85
  -3  -3  -4   36.65    1.28
  -3   3  -4   36.38    1.37
  -3   3  -4   36.93    1.16
  -4  -3  -4    4.37    0.22
  -4  -3  -4    4.62    0.35
  -4   3  -4    4.25    0.39
  -4   3  -4    4.38    0.32
  -5  -3  -4    8.64    0.28
  -5  -3  -4    8.96    0.43
  -5   3  -4    7.98    0.48
  -5   3  -4    8.82    0.39
  -5   4   4    1.67    0.23
  -4   4   4    9.01    0.52
   4   4  -4    9.90    0.46
   3   4  -4   31.62    1.04
   3   4  -4   29.17    1.01
  -3   4   4   30.93    1.14
   2  -4  -4    0.03    0.05
   2  -4  -4    0.06    0.04
   2  -4  -4    0.12    0.09
   2   4  -4   -0.03    0.09
   2   4  -4   -0.04    0.10
  -2   4   4    0.08    0.09
   1  -4  -4    3.50    0.27
   1  -4  -4    3.41    0.20
   1  -4  -4    3.52    0.18
   1   4  -4    2.83    0.26
   1   4  -4    3.48    0.28
  -1   4   4    3.45    0.26
   1   4  -4    3.64    0.28
   0  -4  -4    1.02    0.10
   0  -4  -4    0.96    0.17
   0   4  -4    0.77    0.16
   0   4   4    0.88    0.14
   0   4  -4    1.17    0.19
   0   4  -4    0.94    0.17
  -1  -4  -4   16.27    0.46
   1  -4   4   15.82    0.43
  -1  -4  -4   15.28    0.67
  -1   4  -4   15.91    0.61
  -1   4  -4   16.25    0.65
  -1   4  -4   15.84    0.61
  -1   4  -4   15.38    0.65
  -2  -4  -4   31.01    0.79
   2  -4   4   31.70    0.77
  -2   4  -4   31.17    1.15
  -2   4  -4   30.88    1.05
  -3  -4  -4   15.01    0.45
   3  -4   4   14.28    0.40
  -3   4  -4   14.26    0.70
  -3   4  -4   14.69    0.62
  -4  -4  -4   11.08    0.36
  -4   4  -4   10.47    0.49
  -4   4  -4   11.10    0.58
  -5  -4  -4    2.98    0.13
  -5   4  -4    3.01    0.23
  -5   4  -4    2.48    0.19
  -5   5   4    0.29    0.09
  -5   5   4    0.15    0.08
  -4   5   4   -0.04    0.08
  -4   5   4    0.01    0.08
   4   5  -4    0.00    0.09
   3   5  -4    0.28    0.14
   3   5  -4    0.42    0.15
  -3   5   4    0.23    0.11
  -3   5   4    0.41    0.12
   2  -5  -4    4.89    0.20
  -2   5   4    5.05    0.34
   2   5  -4    4.99    0.35
   2   5  -4    4.81    0.35
   1  -5  -4    6.25    0.38
   1  -5  -4    5.91    0.24
  -1   5   4    6.42    0.34
   1   5  -4    5.48    0.38
  -1   5   4    6.29    0.36
   1   5  -4    5.81    0.38
   0  -5  -4    0.46    0.15
   0  -5  -4    0.47    0.08
   0   5  -4    0.36    0.14
   0   5  -4    0.34    0.13
   0   5   4    0.45    0.12
   0   5  -4    0.34    0.14
  -1  -5  -4   -0.06    0.04
   1  -5   4    0.07    0.04
  -1   5  -4   -0.06    0.10
  -1   5  -4   -0.05    0.09
  -1   5  -4    0.02    0.10
  -2  -5  -4    0.07    0.06
   2  -5   4    0.05    0.04
  -2   5  -4   -0.04    0.09
  -2   5  -4    0.00    0.10
  -3  -5  -4    7.33    0.28
   3  -5   4    7.89    0.25
  -3   5  -4    8.12    0.42
  -3   5  -4    8.37    0.42
  -4  -5  -4    1.48    0.11
  -4   5  -4    1.22    0.16
  -4   5  -4    1.21    0.16
  -3   6   4   13.94    0.56
   3   6  -4   13.88    0.54
   3   6  -4   13.53    0.53
  -3   6   4   15.33    0.53
   2  -6  -4    1.46    0.11
  -2   6   4    1.80    0.20
   2   6  -4    1.73    0.23
  -2   6   4    1.96    0.21
   2   6  -4    1.57    0.21
   1  -6  -4    5.77    0.23
   1   6  -4    6.14    0.38
   1   6  -4    5.99    0.37
  -1   6   4    6.07    0.32
   0  -6  -4    0.52    0.08
   0   6  -4    0.53    0.15
   0   6   4    0.67    0.13
   0   6  -4    0.83    0.16
   0   6  -4    0.48    0.14
  -1  -6  -4    0.37    0.07
   1  -6   4    0.30    0.05
  -1   6  -4    0.59    0.15
  -1   6  -4    0.25    0.12
  -1   6  -4    0.30    0.12
   2  -6   4   20.06    0.50
  -2  -6  -4   19.51    0.52
  -2   6  -4   20.03    0.71
  -2   6  -4   19.27    0.68
  -3  -6  -4   14.85    0.40
  -3   6  -4   14.70    0.53
  -2   7   4    0.01    0.06
   2   7  -4    0.05    0.08
   2   7  -4    0.08    0.09
   1  -7  -4   14.10    0.37
  -1   7   4   12.96    0.48
   1   7  -4   14.34    0.52
   1   7  -4   14.15    0.53
   0  -7  -4    1.04    0.09
   0  -7   4    1.21    0.08
   0   7  -4    1.35    0.17
   0   7  -4    1.07    0.15
   1  -7   4    0.17    0.04
  -1  -7  -4    0.22    0.05
  -1   7  -4    0.15    0.08
  -1   7  -4    0.18    0.09
  -6   0   5   -0.03    0.08
  -6   0   5    0.04    0.09
  -5   0   5   -0.04    0.08
  -5   0   5   -0.02    0.06
  -4   0   5    0.13    0.10
  -4   0   5   -0.01    0.04
  -3   0   5    0.01    0.05
  -3   0   5    0.08    0.04
  -3   0   5    0.02    0.08
  -2   0   5   -0.02    0.04
  -1   0   5    0.07    0.05
   0   0   5    0.02    0.04
   1   0   5    0.02    0.04
  -1   0  -5    0.03    0.03
  -2   0  -5    0.03    0.11
  -2   0  -5   -0.04    0.03
  -2   0  -5   -0.11    0.10
  -3   0  -5    0.11    0.12
  -4   0  -5    0.14    0.13
  -5   0  -5   -0.03    0.11
  -6  -1   5    7.49    0.35
  -6  -1   5    7.10    0.25
  -6  -1   5    7.46    0.37
  -6   1   5    7.20    0.38
  -6   1   5    6.88    0.34
  -5  -1   5    3.35    0.18
  -5  -1   5    3.57    0.29
  -5   1   5    3.75    0.29
  -5   1   5    3.19    0.29
  -4  -1   5   18.97    0.75
  -4  -1   5   18.42    0.52
  -4   1   5   19.45    0.54
  -4   1   5   18.43    0.77
  -3  -1   5   40.74    0.97
  -3  -1   5   41.56    1.35
  -3   1   5   43.93    1.39
  -3   1   5   42.98    1.23
   3   1  -5   41.45    1.23
  -3   1   5   39.63    0.97
   3   1  -5   39.67    1.24
  -2   1   5   31.66    0.95
  -1  -1   5   20.95    0.67
   1  -1  -5   20.42    0.60
  -1   1   5   21.15    0.65
   0  -1   5   42.54    1.24
   0  -1  -5   43.70    1.19
   0   1   5   41.44    1.18
  -1  -1  -5    5.24    0.22
   1  -1   5    5.21    0.26
  -2  -1  -5   44.39    1.04
   2  -1   5   44.24    1.29
  -2  -1  -5   43.53    1.50
  -2  -1  -5   45.69    1.29
  -2   1  -5   44.23    1.49
  -2   1  -5   47.61    1.60
  -3  -1  -5   17.55    0.50
  -3  -1  -5   18.05    0.79
  -3   1  -5   18.09    0.85
  -3   1  -5   19.20    0.79
  -4  -1  -5    2.74    0.31
  -4   1  -5    1.90    0.26
  -4   1  -5    2.74    0.36
  -5  -1  -5    5.39    0.35
  -5   1  -5    4.97    0.33
  -6  -2   5   -0.03    0.05
  -6  -2   5    0.10    0.08
  -6   2   5    0.02    0.08
  -5  -2   5   10.40    0.33
  -5   2   5   10.28    0.51
  -4  -2   5    9.22    0.30
  -4   2   5    8.15    0.50
   4   2  -5    8.48    0.45
   4   2  -5    9.08    0.46
  -4   2   5    9.17    0.49
   3   2  -5    0.08    0.11
   3   2  -5    0.09    0.11
  -3   2   5    0.10    0.10
  -3   2   5    0.18    0.10
   2  -2  -5    8.13    0.47
   2  -2  -5    8.70    0.30
   2  -2  -5    8.44    0.43
  -2   2   5    8.42    0.45
   2   2  -5    8.85    0.43
   2   2  -5    8.33    0.41
  -2   2   5    8.37    0.43
   2   2  -5    7.76    0.39
   1  -2  -5    2.01    0.13
   0  -2   5    2.11    0.19
   0  -2  -5    2.01    0.14
   0  -2   5    2.19    0.17
   1  -2   5   13.30    0.48
  -1  -2  -5   11.75    0.56
   1  -2   5   12.43    0.35
  -1  -2  -5   12.38    0.37
  -1  -2  -5   12.64    0.45
  -1   2  -5   11.72    0.58
  -1   2  -5   12.12    0.51
  -2  -2  -5    0.13    0.06
   2  -2   5    0.20    0.07
  -2  -2  -5    0.26    0.13
  -2  -2  -5    0.20    0.07
   2  -2   5    0.10    0.05
  -2   2  -5    0.22    0.14
  -2   2  -5    0.22    0.12
  -3  -2  -5    2.42    0.17
  -3  -2  -5    2.79    0.29
  -3   2  -5    3.04    0.37
  -3   2  -5    2.46    0.27
  -4  -2  -5   21.94    0.90
  -4  -2  -5   23.04    0.59
  -4   2  -5   21.55    0.96
  -5  -2  -5   -0.05    0.08
  -5   2  -5    0.18    0.12
  -5  -3   5    0.21    0.05
  -5   3   5    0.35    0.14
  -5   3   5    0.22    0.11
   4   3  -5   10.12    0.47
  -4   3   5    9.33    0.53
   4   3  -5    9.26    0.47
  -4   3   5    9.72    0.50
   3   3  -5    3.50    0.30
  -3   3   5    3.52    0.31
  -3   3   5    3.46    0.29
   3   3  -5    3.62    0.30
   2  -3  -5    2.15    0.25
   2  -3  -5    1.76    0.13
   2   3  -5    2.05    0.25
   2   3  -5    1.88    0.24
  -2   3   5    1.36    0.20
   1  -3  -5    0.77    0.16
   1  -3  -5    0.92    0.11
   1  -3  -5    0.88    0.09
   1   3  -5    0.81    0.18
   1   3  -5    0.69    0.15
   1   3  -5    0.72    0.15
   0  -3  -5   25.57    0.64
   0  -3  -5   25.16    0.79
   0  -3  -5   23.97    0.94
   0  -3   5   24.85    0.62
   0   3  -5   26.06    0.87
   0   3  -5   25.48    0.93
   0   3  -5   24.82    0.84
   0   3  -5   24.22    0.82
   1  -3   5   14.75    0.57
   1  -3   5   15.79    0.43
  -1  -3  -5   14.74    0.54
  -1  -3  -5   16.02    0.68
  -1  -3  -5   15.33    0.45
  -1   3  -5   15.81    0.69
  -1   3  -5   15.50    0.62
  -2  -3  -5    3.48    0.31
   2  -3   5    3.30    0.16
  -2  -3  -5    3.23    0.19
  -2   3  -5    3.14    0.32
  -2   3  -5    3.36    0.28
  -3  -3  -5   13.74    0.43
  -3  -3  -5   13.21    0.64
  -3   3  -5   13.97    0.60
  -3   3  -5   13.49    0.70
  -4  -3  -5    0.41    0.14
  -4  -3  -5    0.46    0.08
  -4   3  -5    0.80    0.20
  -4   3  -5    0.32    0.12
  -5  -3  -5   -0.02    0.08
  -5   3  -5    0.04    0.08
  -5  -4   5    4.02    0.16
  -5   4   5    3.62    0.28
   4   4  -5    3.09    0.27
  -4   4   5    2.68    0.28
   3   4  -5    0.17    0.12
   3   4  -5    0.02    0.11
  -3   4   5    0.23    0.11
   2  -4  -5   11.21    0.54
   2  -4  -5   10.52    0.33
   2   4  -5   11.06    0.53
   2   4  -5   11.55    0.53
  -2   4   5   11.54    0.56
   1  -4  -5    0.67    0.09
   1  -4  -5    0.54    0.14
   1   4  -5    0.33    0.14
   1   4  -5    0.41    0.13
  -1   4   5    0.77    0.16
   0  -4  -5    6.37    0.25
   0  -4   5    5.74    0.22
   0  -4  -5    6.31    0.40
   0   4  -5    6.19    0.38
   0   4  -5    5.96    0.36
   0   4  -5    6.87    0.40
   0   4   5    6.15    0.36
  -1  -4  -5    4.09    0.20
  -1  -4  -5    3.86    0.33
   1  -4   5    4.07    0.18
  -1   4  -5    4.81    0.33
  -1   4  -5    4.15    0.31
  -1   4  -5    3.82    0.32
  -1   4  -5    4.48    0.32
  -2  -4  -5    0.10    0.06
  -2  -4  -5    0.23    0.14
   2  -4   5    0.18    0.05
  -2   4  -5    0.29    0.13
  -2   4  -5    0.52    0.16
  -3  -4  -5    1.97    0.15
  -3  -4  -5    2.28    0.26
  -3   4  -5    1.56    0.23
  -3   4  -5    2.35    0.26
  -4  -4  -5   13.99    0.39
  -4  -4  -5   13.49    0.55
  -4   4  -5   14.24    0.53
  -4   4  -5   13.84    0.61
  -4   5   5    2.66    0.24
   4   5  -5    2.51    0.22
  -4   5   5    2.66    0.20
  -3   5   5    0.84    0.15
  -3   5   5    0.73    0.15
   3   5  -5    0.62    0.15
   3   5  -5    0.83    0.18
   2  -5  -5   16.39    0.44
   2   5  -5   16.87    0.67
  -2   5   5   16.63    0.70
   2   5  -5   16.20    0.67
   1  -5  -5    1.47    0.21
   1   5  -5    1.77    0.24
   1   5  -5    1.76    0.24
  -1   5   5    1.80    0.20
  -1   5   5    1.77    0.21
   0  -5  -5    1.63    0.14
   0  -5   5    1.46    0.11
   0  -5  -5    1.83    0.24
   0   5  -5    1.92    0.25
   0   5  -5    1.41    0.22
   0   5   5    1.65    0.19
   0   5  -5    1.51    0.22
  -1  -5  -5   34.19    0.85
   1  -5   5   34.00    0.82
  -1  -5  -5   32.99    1.18
  -1   5  -5   35.48    1.08
  -1   5  -5   35.16    1.09
  -1   5  -5   32.20    1.10
  -2  -5  -5   35.48    0.87
   2  -5   5   36.17    0.84
  -2   5  -5   35.24    1.13
  -3  -5  -5    4.16    0.18
  -3   5  -5    3.94    0.25
  -3   5  -5    4.11    0.28
  -3   6   5    0.67    0.11
   3   6  -5    0.46    0.11
  -3   6   5    0.60    0.10
   3   6  -5    0.77    0.13
   2   6  -5    3.15    0.26
  -2   6   5    3.06    0.21
   2   6  -5    3.11    0.25
   1  -6  -5    0.72    0.08
  -1   6   5    0.66    0.11
   1   6  -5    0.73    0.15
   1   6  -5    0.72    0.15
   0  -6  -5    5.37    0.21
   0  -6  -5    5.18    0.31
   0  -6   5    4.92    0.19
   0   6  -5    5.46    0.34
   0   6  -5    5.47    0.32
   1  -6   5    0.07    0.04
  -1  -6  -5    0.03    0.05
  -1   6  -5   -0.07    0.09
  -1   6  -5    0.06    0.10
  -1   6  -5    0.05    0.09
   2  -6   5    1.07    0.08
  -2  -6  -5    1.03    0.09
  -2   6  -5    0.79    0.13
  -6   0   6    9.69    0.42
  -6   0   6    9.05    0.37
  -5   0   6   26.43    0.95
  -5   0   6   24.99    0.66
  -4   0   6   14.14    0.43
  -4   0   6   14.65    0.65
  -3   0   6   -0.02    0.04
  -3   0   6    0.06    0.09
  -2   0   6    8.22    0.36
  -2   0   6    8.18    0.27
   2   0  -6    8.09    0.47
  -2   0   6    8.85    0.44
   1   0  -6   14.73    0.58
   1   0  -6   15.23    0.68
  -1   0   6   14.04    0.39
  -1   0   6   13.91    0.52
   0   0  -6   16.39    0.73
   0   0  -6   15.29    0.66
   0   0   6   16.40    0.56
   1   0   6    9.56    0.35
  -1   0  -6    9.75    0.50
  -1   0  -6    9.39    0.55
  -2   0  -6   27.16    1.14
  -2   0  -6   29.14    1.07
  -3   0  -6   46.33    1.70
  -3   0  -6   46.63    1.59
  -4   0  -6    1.62    0.23
  -5   0  -6    0.36    0.11
  -6  -1   6   -0.03    0.07
  -6   1   6   -0.01    0.07
  -5  -1   6    0.36    0.12
  -5  -1   6    0.32    0.08
  -5   1   6    0.35    0.13
  -4  -1   6    1.17    0.19
  -4  -1   6    1.19    0.12
  -4   1   6    0.98    0.18
  -3  -1   6   11.01    0.51
   3   1  -6   10.08    0.51
  -3   1   6   10.38    0.53
   3   1  -6   10.50    0.49
   2  -1  -6    2.80    0.29
  -2  -1   6    2.44    0.23
  -2  -1   6    2.18    0.13
  -2  -1   6    2.10    0.18
   2   1  -6    2.80    0.24
   2   1  -6    2.59    0.24
  -2   1   6    2.44    0.17
  -2   1   6    2.31    0.24
   2   1  -6    2.59    0.26
   1  -1  -6    0.33    0.13
  -1  -1   6    0.41    0.06
   1  -1  -6    0.45    0.16
  -1  -1   6    0.47    0.10
  -1   1   6    0.45    0.08
   1   1  -6    0.56    0.16
   1   1  -6    0.42    0.14
  -1   1   6    0.76    0.15
   0  -1  -6   12.41    0.40
   0  -1   6   12.56    0.35
   0  -1  -6   12.46    0.62
   0  -1   6   12.57    0.48
   0  -1  -6   13.06    0.58
   0   1  -6   11.97    0.60
   1  -1   6   15.69    0.57
  -1  -1  -6   15.06    0.68
   1  -1   6   15.57    0.42
  -1  -1  -6   16.81    0.78
  -1  -1  -6   16.59    0.52
  -1   1  -6   16.13    0.75
  -2  -1  -6    0.75    0.18
  -2   1  -6    0.98    0.20
  -2   1  -6    0.79    0.20
  -3  -1  -6    1.80    0.26
  -3   1  -6    2.18    0.29
  -3   1  -6    2.45    0.35
  -4  -1  -6    0.73    0.18
  -4   1  -6    0.83    0.18
  -4   1  -6    0.67    0.18
  -5  -1  -6    0.01    0.08
  -5  -2   6   10.56    0.33
  -5   2   6   10.95    0.50
  -4  -2   6    7.59    0.27
  -4   2   6    7.64    0.44
  -3  -2   6    0.64    0.14
  -3  -2   6    0.77    0.09
   3   2  -6    0.80    0.16
  -3   2   6    0.51    0.14
  -3   2   6    0.69    0.15
   3   2  -6    0.65    0.16
   2  -2  -6    1.49    0.21
  -2  -2   6    1.72    0.12
   2  -2  -6    1.25    0.22
   2   2  -6    1.74    0.21
   2   2  -6    1.34    0.19
  -2   2   6    1.25    0.20
  -2   2   6    1.78    0.24
   2   2  -6    1.32    0.19
   1  -2  -6    7.91    0.49
   1  -2  -6    7.71    0.29
  -1  -2   6    7.93    0.26
   1  -2  -6    8.17    0.44
  -1   2   6    7.07    0.40
   1   2  -6    8.24    0.42
   1   2  -6    7.67    0.43
   1   2  -6    7.17    0.38
   0  -2   6   11.07    0.45
   0  -2   6   10.90    0.33
   0  -2  -6   11.30    0.55
   0  -2  -6   11.09    0.40
   0   2  -6   10.90    0.56
   0   2  -6   10.48    0.47
   0   2  -6   11.27    0.50
  -1  -2  -6    1.48    0.12
   1  -2   6    1.32    0.17
  -1  -2  -6    1.52    0.14
  -1  -2  -6    1.19    0.19
   1  -2   6    1.46    0.11
  -1   2  -6    1.40    0.20
  -1   2  -6    1.64    0.24
  -2  -2  -6   19.53    0.54
  -2  -2  -6   20.71    0.85
  -2   2  -6   20.19    0.90
  -3  -2  -6   14.50    0.68
  -3   2  -6   14.76    0.74
  -4  -2  -6    2.92    0.27
  -4   2  -6    2.85    0.30
  -5  -3   6    0.05    0.05
  -5   3   6    0.28    0.11
  -5   3   6    0.19    0.11
  -4  -3   6    2.26    0.13
  -4   3   6    2.58    0.25
   4   3  -6    2.04    0.23
  -4   3   6    2.63    0.28
   4   3  -6    2.03    0.24
  -3  -3   6   28.90    0.70
   3   3  -6   28.91    0.96
  -3   3   6   27.20    1.08
  -3   3   6   27.51    1.02
   3   3  -6   28.13    0.93
  -2  -3   6    3.63    0.17
   2  -3  -6    3.87    0.31
  -2   3   6    3.50    0.31
   2   3  -6    3.72    0.31
   2   3  -6    3.70    0.30
   1  -3  -6   11.14    0.55
  -1  -3   6   10.62    0.33
   1   3  -6   11.01    0.52
   1   3  -6   10.51    0.49
   0  -3   6   25.88    0.67
   0  -3  -6   27.40    1.02
   0  -3  -6   26.30    0.66
   0   3  -6   26.42    0.99
   0   3  -6   26.54    0.91
   0   3  -6   26.81    0.91
   1  -3   6   34.27    0.82
  -1  -3  -6   32.54    0.83
  -1  -3  -6   35.03    1.23
  -1   3  -6   33.42    1.24
  -1   3  -6   33.90    1.09
   2  -3   6    0.40    0.06
  -2  -3  -6    0.32    0.08
  -2  -3  -6    0.26    0.13
  -2   3  -6    0.56    0.16
  -2   3  -6    0.35    0.15
  -3  -3  -6    5.63    0.37
  -3  -3  -6    5.57    0.22
  -3   3  -6    4.59    0.32
  -3   3  -6    5.49    0.40
  -4  -3  -6    0.38    0.11
  -4   3  -6    0.37    0.12
  -4  -4   6    1.64    0.10
   4   4  -6    1.59    0.20
   4   4  -6    1.70    0.20
  -4   4   6    2.26    0.26
   3   4  -6    1.93    0.23
   3   4  -6    2.06    0.25
  -3   4   6    2.18    0.27
   2  -4  -6    1.60    0.23
   2   4  -6    1.45    0.21
  -2   4   6    1.82    0.25
   2   4  -6    1.38    0.21
  -1  -4   6    1.03    0.10
   1  -4  -6    0.75    0.16
   1  -4  -6    1.05    0.10
  -1   4   6    1.06    0.18
   1   4  -6    0.97    0.18
   1   4  -6    1.09    0.20
   0  -4  -6    7.05    0.26
   0  -4   6    7.38    0.25
   0  -4  -6    6.70    0.43
   0   4   6    6.76    0.40
   0   4  -6    7.06    0.39
   0   4  -6    7.28    0.42
   0   4  -6    7.22    0.41
  -1  -4  -6    6.01    0.40
   1  -4   6    6.14    0.23
  -1  -4  -6    6.32    0.24
  -1   4  -6    6.42    0.38
  -1   4  -6    6.36    0.37
  -2  -4  -6    3.55    0.18
  -2  -4  -6    3.32    0.30
   2  -4   6    3.71    0.16
  -2   4  -6    3.93    0.31
  -2   4  -6    3.52    0.28
  -3  -4  -6    1.98    0.12
  -3  -4  -6    1.97    0.22
  -3   4  -6    2.04    0.23
  -3   4  -6    1.44    0.18
  -4   5   6    0.02    0.07
  -4   5   6   -0.01    0.06
  -3   5   6    2.96    0.24
  -3   5   6    2.34    0.19
   3   5  -6    2.52    0.22
   3   5  -6    1.98    0.21
  -2   5   6    0.11    0.08
   2   5  -6    0.23    0.12
   2   5  -6    0.38    0.13
  -2   5   6    0.10    0.09
   1  -5  -6   12.73    0.58
  -1  -5   6   12.83    0.36
   1  -5  -6   12.74    0.36
   1   5  -6   12.85    0.57
  -1   5   6   13.31    0.56
   1   5  -6   12.47    0.54
  -1   5   6   12.79    0.49
   0  -5  -6    1.45    0.11
   0  -5   6    1.44    0.11
   0  -5  -6    1.30    0.19
   0   5  -6    1.40    0.20
   0   5  -6    1.24    0.20
   0   5   6    1.85    0.18
   1  -5   6    2.02    0.12
  -1  -5  -6    1.58    0.20
  -1  -5  -6    1.92    0.13
  -1   5  -6    2.27    0.25
  -2  -5  -6    0.91    0.15
   2  -5   6    0.82    0.07
  -2  -5  -6    1.00    0.09
  -2   5  -6    1.00    0.16
  -3   5  -6    0.62    0.10
   2   6  -6    0.63    0.12
   2   6  -6    0.60    0.12
  -1  -6   6    0.11    0.04
   1   6  -6    0.23    0.10
   1   6  -6    0.28    0.10
  -1   6   6    0.16    0.07
   0  -6  -6    4.64    0.26
   0  -6   6    4.53    0.16
   0  -6  -6    4.26    0.16
   0   6  -6    4.40    0.27
   0   6  -6    4.11    0.25
   1  -6   6   12.88    0.34
  -5   0   7   -0.01    0.08
  -4   0   7    0.25    0.12
  -3   0   7    0.13    0.11
  -3   0   7    0.03    0.05
   2   0  -7   -0.06    0.10
  -2   0   7    0.05    0.09
  -2   0   7   -0.06    0.04
   1   0  -7    0.00    0.11
   0   0  -7    0.06    0.11
  -1   0  -7   -0.12    0.10
  -1   0  -7   -0.04    0.12
  -2   0  -7    0.09    0.14
  -2   0  -7    0.03    0.11
  -3   0  -7   -0.08    0.13
  -3   0  -7    0.02    0.11
  -4   0  -7   -0.06    0.08
  -5  -1   7    2.44    0.13
  -5  -1   7    2.39    0.21
  -5   1   7    2.40    0.22
  -4  -1   7   13.26    0.60
  -4  -1   7   13.92    0.40
  -4   1   7   14.09    0.63
  -3  -1   7    0.10    0.10
  -3  -1   7    0.20    0.06
  -3   1   7    0.12    0.11
  -2  -1   7    0.03    0.09
  -2  -1   7   -0.02    0.04
   2  -1  -7   -0.05    0.11
   2   1  -7   -0.04    0.12
   2   1  -7   -0.05    0.09
  -2   1   7   -0.04    0.08
   1  -1  -7   48.98    1.70
   1  -1  -7   46.65    1.58
  -1  -1   7   47.46    1.11
   1   1  -7   48.99    1.44
  -1   1   7   48.93    1.58
   1   1  -7   47.04    1.65
   0  -1  -7   12.73    0.66
   0  -1   7   12.24    0.35
   0  -1  -7   12.15    0.58
   0   1  -7   12.99    0.64
  -1  -1  -7   21.85    0.94
  -1  -1  -7   21.97    0.87
  -1   1  -7   20.38    0.92
  -2  -1  -7   38.08    1.32
  -2   1  -7   36.37    1.41
  -3  -1  -7    0.13    0.12
  -3   1  -7    0.14    0.13
  -4  -1  -7    0.21    0.10
  -4   1  -7    0.48    0.15
  -5  -2   7    0.81    0.08
  -5   2   7    0.68    0.13
  -4  -2   7    6.42    0.36
  -4  -2   7    6.96    0.25
  -4   2   7    7.12    0.40
  -3  -2   7    6.00    0.37
  -3  -2   7    6.30    0.24
  -3   2   7    6.65    0.40
   3   2  -7    6.88    0.38
  -3   2   7    5.80    0.41
   3   2  -7    6.12    0.39
  -2  -2   7    6.51    0.38
   2  -2  -7    6.66    0.48
   2  -2  -7    6.63    0.40
  -2   2   7    6.53    0.43
   2   2  -7    6.80    0.39
   2   2  -7    7.48    0.41
  -2   2   7    6.22    0.40
   2   2  -7    6.35    0.36
  -1  -2   7    2.83    0.15
   1  -2  -7    2.27    0.32
   1  -2  -7    2.63    0.27
   1   2  -7    2.85    0.29
  -1   2   7    2.41    0.25
   1   2  -7    2.50    0.27
   0  -2  -7   27.99    1.04
   0  -2   7   28.04    0.69
   0   2  -7   27.89    1.07
   1  -2   7    0.38    0.06
  -1  -2  -7    0.26    0.13
  -1   2  -7    0.45    0.15
  -2  -2  -7    6.91    0.43
  -2   2  -7    7.68    0.50
  -3  -2  -7    0.06    0.11
  -3   2  -7   -0.03    0.12
  -4  -2  -7    0.01    0.07
  -4   2  -7    0.17    0.10
  -4  -3   7    0.16    0.05
  -4   3   7    0.19    0.11
  -3  -3   7    0.06    0.04
   3   3  -7   -0.02    0.10
  -3   3   7    0.05    0.10
   3   3  -7    0.00    0.10
  -2  -3   7    0.06    0.04
   2  -3  -7   -0.02    0.09
   2   3  -7   -0.02    0.10
   2   3  -7    0.11    0.12
  -2   3   7    0.01    0.08
   1  -3  -7    5.37    0.37
  -1  -3   7    5.19    0.21
  -1   3   7    5.42    0.38
   1   3  -7    4.98    0.36
   0  -3  -7    0.45    0.16
   0  -3   7    0.28    0.06
   0   3  -7    0.24    0.12
   0   3  -7    0.14    0.13
  -1  -3  -7    3.16    0.29
   1  -3   7    3.07    0.15
  -1   3  -7    3.17    0.29
  -1   3  -7    3.08    0.26
  -2  -3  -7    1.12    0.19
  -2   3  -7    1.72    0.24
  -2   3  -7    1.85    0.26
  -3  -3  -7    6.03    0.35
  -3   3  -7    5.44    0.35
  -4  -4   7    1.11    0.08
  -4   4   7    1.12    0.17
  -3  -4   7    2.74    0.13
  -3   4   7    3.06    0.26
   3   4  -7    2.52    0.22
   3   4  -7    2.80    0.23
  -2  -4   7    8.66    0.28
   2   4  -7    8.43    0.41
  -2   4   7    8.85    0.47
   2   4  -7    9.53    0.46
  -1  -4   7    0.94    0.09
   1  -4  -7    1.02    0.18
  -1   4   7    1.34    0.20
   1   4  -7    0.73    0.17
   1   4  -7    1.43    0.20
   0  -4   7   20.85    0.54
   0  -4  -7   20.68    0.82
   0   4  -7   19.59    0.73
   0   4   7   21.98    0.81
  -1  -4  -7    3.37    0.28
   1  -4   7    3.28    0.15
  -1   4  -7    3.05    0.26
   1   4   7    3.58    0.25
  -2  -4  -7    3.57    0.26
  -2   4  -7    3.15    0.23
   2   4   7    3.34    0.21
  -2   4  -7    3.26    0.23
  -3  -4  -7    0.05    0.07
  -3  -5   7    0.07    0.03
  -3   5   7    0.02    0.06
   3   5  -7    0.15    0.08
  -3   5   7    0.06    0.08
   3   5  -7    0.04    0.08
  -2  -5   7    0.57    0.06
  -2   5   7    0.66    0.11
  -2   5   7    0.71    0.12
   2   5  -7    0.73    0.13
   2   5  -7    0.71    0.13
   1  -5  -7    0.04    0.08
  -1  -5   7    0.01    0.04
  -1   5   7    0.05    0.07
   1   5  -7    0.00    0.09
   1   5  -7   -0.07    0.09
   0  -5  -7    0.01    0.07
   0  -5   7    0.14    0.04
   0   5  -7    0.05    0.10
   0   5   7    0.06    0.06
   1  -5   7    0.05    0.03
  -1  -5  -7    0.03    0.08
  -4   0   8    6.23    0.36
  -3   0   8    5.44    0.36
   2   0  -8   29.36    1.13
  -2   0   8   29.05    1.06
  -1   0   8   46.12    1.57
   1   0  -8   49.62    1.68
   0   0  -8    7.74    0.49
  -1   0  -8    4.20    0.38
  -2   0  -8    1.20    0.21
  -3   0  -8    0.31    0.13
  -4  -1   8    0.37    0.11
  -4   1   8    0.45    0.13
  -3  -1   8    0.75    0.16
  -3  -1   8    0.46    0.07
  -3   1   8    0.68    0.16
  -2  -1   8    1.31    0.19
   2  -1  -8    1.38    0.23
  -2  -1   8    1.85    0.12
   2   1  -8    1.81    0.24
  -2   1   8    2.10    0.25
   1  -1  -8    0.29    0.14
  -1   1   8    0.48    0.14
   1   1  -8    0.15    0.12
   0  -1  -8    1.00    0.20
   0  -1  -8    1.56    0.21
   0   1   8    2.15    0.23
   0   1  -8    1.37    0.22
  -1  -1  -8    7.92    0.51
  -1  -1  -8    8.46    0.46
  -1   1  -8    8.65    0.51
  -2  -1  -8    1.43    0.20
  -2  -1  -8    1.34    0.22
  -2   1  -8    1.89    0.27
  -3  -1  -8    0.02    0.09
  -3   1  -8   -0.05    0.09
  -4  -2   8    0.93    0.14
  -4  -2   8    1.04    0.09
  -4   2   8    0.94    0.14
  -3  -2   8    2.13    0.24
  -3  -2   8    1.70    0.12
  -3   2   8    2.14    0.23
  -3   2   8    1.85    0.25
  -2  -2   8   12.46    0.55
  -2  -2   8   12.76    0.37
  -2   2   8   13.33    0.57
  -2   2   8   11.32    0.59
   2   2  -8   12.71    0.56
   1  -2  -8   15.78    0.74
  -1  -2   8   15.67    0.42
   1  -2  -8   15.99    0.66
   1   2  -8   15.20    0.65
   1   2  -8   15.63    0.62
  -1   2   8   13.18    0.66
   0  -2  -8    2.86    0.35
   0  -2   8    2.65    0.15
   0  -2  -8    2.84    0.27
   0   2  -8    2.76    0.28
  -1  -2  -8    3.17    0.28
  -1   2  -8    3.38    0.30
  -2  -2  -8    2.13    0.23
  -2   2  -8    1.49    0.21
  -3  -2  -8    0.33    0.11
  -3   2  -8    0.30    0.10
  -4  -3   8    0.59    0.06
  -3  -3   8    1.42    0.10
  -3   3   8    1.14    0.17
  -2  -3   8    4.22    0.27
  -2  -3   8    4.20    0.17
   2   3  -8    3.53    0.28
  -2   3   8    3.89    0.31
  -1  -3   8    2.51    0.13
   1  -3  -8    1.65    0.21
  -1   3   8    2.28    0.24
   1   3  -8    2.33    0.25
   0  -3  -8    5.44    0.35
   0  -3   8    5.43    0.19
   0   3  -8    5.09    0.31
  -1  -3  -8   21.62    0.81
  -1   3  -8   20.93    0.79
  -2  -3  -8    1.78    0.19
  -2   3  -8    1.70    0.18
  -3  -4   8    0.27    0.04
  -3   4   8    0.31    0.09
  -2  -4   8    0.99    0.08
  -2   4   8    0.99    0.15
   2   4  -8    0.89    0.15
   2   4  -8    0.88    0.13
  -1  -4   8    0.51    0.06
   1  -4  -8    0.47    0.12
  -1   4   8    0.30    0.10
   1   4  -8    0.39    0.12
   0  -4   8    0.26    0.05
   0  -4  -8    0.23    0.09
   0   4   8    0.27    0.09
  -1  -4  -8    2.78    0.22
   1   4   8    3.00    0.19
  -3   0   9    0.04    0.08
  -2   0   9    0.15    0.09
   1   0  -9    0.03    0.10
  -1   0   9    0.07    0.08
   0   0   9    0.03    0.08
   0   0  -9   -0.02    0.11
  -1   0  -9   -0.05    0.09
   1   0   9    0.05    0.08
  -2   0  -9    0.07    0.09
  -3  -1   9    1.47    0.17
  -3   1   9    1.61    0.17
  -2  -1   9   21.70    0.78
  -2   1   9   19.80    0.77
  -1  -1   9    0.20    0.10
   1  -1  -9    0.12    0.12
  -1   1   9   -0.05    0.07
  -1   1   9    0.07    0.10
   1   1  -9    0.21    0.11
   0  -1   9    2.06    0.21
   0  -1  -9    1.56    0.20
   0   1   9    2.27    0.20
   0   1  -9    2.19    0.24
  -1  -1  -9    5.58    0.37
  -1   1  -9    5.77    0.36
  -2   1  -9    0.29    0.09
  -3  -2   9    3.79    0.23
  -2  -2   9    3.76    0.25
  -2   2   9    3.73    0.27
   1  -2  -9    3.28    0.29
  -1  -2   9    2.95    0.23
   1   2  -9    2.74    0.21
  -1   2   9    3.03    0.26
   0  -2  -9    4.32    0.27
   0  -2  -9    4.94    0.34
   0   2  -9    4.48    0.28
  -1  -2  -9    0.52    0.12
  -1   2  -9    0.46    0.11
  -2   3   9    3.95    0.25
   1  -3  -9    0.40    0.10
  -1  -3   9    0.61    0.11
  -1   3   9    0.51    0.11
   0  -3   9    4.42    0.25
   0  -3  -9    4.53    0.25
   0   3   9    4.13    0.26
  -1   0  10    2.86    0.21
   0   0   0    0.00    0.00
;
_shelx_hkl_checksum     42833
_shelx_res_file
;
    cu_alamm1_0m.res created by SHELXL-2014/7
TITL cu_alamm1_0m in P2(1)/c
CELL 1.54178   5.95000   6.76500   8.43630  90.0000  96.7465  90.0000
ZERR    2.00   0.00020   0.00020   0.00030   0.0000   0.0023   0.0000
LATT 1
SYMM -X, 0.5+Y, 0.5-Z
SFAC C  H  N
UNIT 16  16 4
L.S. 8
acta
BOND $H
FMAP 2
PLAN 20
htab
conf
TEMP -100.000
size 0.06 0.10 0.11
WGHT    0.065700    0.034000
FVAR       0.51715
N1    3    0.533456    1.099451    0.206696    11.00000    0.03638    0.02950 =
         0.02993   -0.00296    0.00100    0.00753
C1    1    0.707117    1.074249    0.325458    11.00000    0.04241    0.03200 =
         0.02957   -0.00376   -0.00282    0.00034
C2    1    0.866504    0.957864    0.268319    11.00000    0.02992    0.03291 =
         0.03466    0.00433   -0.00232   -0.00159
C3    1    0.785735    0.910194    0.108406    11.00000    0.02785    0.03067 =
         0.03118    0.00213    0.00546    0.00052
C4    1    0.578279    0.999661    0.071964    11.00000    0.03059    0.02168 =
         0.02699    0.00253    0.00550   -0.00167
H1    2    0.704131    1.135244    0.429242    11.00000    0.04310
H1N   2    0.406640    1.170404    0.216848    11.00000    0.04582
H2    2    1.010430    0.915712    0.326861    11.00000    0.04067
H3    2    0.859045    0.831048    0.035406    11.00000    0.03935
HKLF 4
REM  cu_alamm1_0m in P2(1)/c
REM R1 =  0.0337 for     540 Fo > 4sig(Fo)  and  0.0367 for all     590 data
REM     62 parameters refined using      0 restraints
END
WGHT      0.0550      0.0489
REM No hydrogen bonds found for HTAB generation
REM Highest difference peak  0.183,  deepest hole -0.156,  1-sigma level  0.036
Q1    1   0.6380  0.8933  0.0942  11.00000  0.05    0.18
Q2    1   0.7585  0.9608  0.3262  11.00000  0.05    0.15
Q3    1   0.6989  0.9990  0.0618  11.00000  0.05    0.13
Q4    1   0.5437  1.0729 -0.0211  11.00000  0.05    0.12
Q5    1   0.7896  0.8552  0.2091  11.00000  0.05    0.11
Q6    1   0.5379  1.0208  0.1305  11.00000  0.05    0.10
Q7    1   0.8683  0.9911  0.1571  11.00000  0.05    0.10
Q8    1   0.8418  1.0874  0.2867  11.00000  0.05    0.09
Q9    1   0.8452  0.7037  0.0071  11.00000  0.05    0.09
Q10   1   0.4779  1.2621  0.1835  11.00000  0.05    0.08
Q11   1   0.9040  0.6136  0.0259  11.00000  0.05    0.08
Q12   1   0.8982  1.0754  0.0405  11.00000  0.05    0.08
Q13   1   0.7747  1.2101  0.3862  11.00000  0.05    0.08
Q14   1   1.0685  0.8208  0.0236  11.00000  0.05    0.08
Q15   1   0.4622  0.8225  0.0929  11.00000  0.05    0.08
Q16   1   1.0260  0.9961  0.3030  11.00000  0.05    0.07
Q17   1   0.6870  1.1768  0.2364  11.00000  0.05    0.07
Q18   1   1.0058  0.7422  0.0868  11.00000  0.05    0.07
Q19   1   0.5845  1.0246  0.2873  11.00000  0.05    0.07
Q20   1   0.6931  1.3815  0.3781  11.00000  0.05    0.07
;
_shelx_res_checksum     572
