# Supplementary material for: Crystal structure of 2,2′-bi­pyrrole
Source: Acta Crystallogr E Crystallogr Commun. 2017 Sep 25;73(Pt 10):1517–9. doi: 10.1107/S2056989017013433 (PMC5730307; doi:10.1107/S2056989017013433)
Supplement: Supplementary file 2 [file e-73-01517-Isup2.hkl]

data_I                                                                          
_shelx_title ' cu_alamm1_0m in P2(1)/c'                                         
_shelx_refln_list_code          4                                               
_shelx_F_calc_maximum       60.30                                               
_exptl_crystal_F_000       140.00                                               
_reflns_d_resolution_high  0.8404                                               
                                                                                
loop_                                                                           
 _space_group_symop_operation_xyz                                               
 'x, y, z'                                                                      
 '-x, y+1/2, -z+1/2'                                                            
 '-x, -y, -z'                                                                   
 'x, -y-1/2, z-1/2'                                                             
                                                                                
_cell_length_a     5.9500                                                       
_cell_length_b     6.7650                                                       
_cell_length_c     8.4363                                                       
_cell_angle_alpha  90.000                                                       
_cell_angle_beta   96.746                                                       
_cell_angle_gamma  90.000                                                       
                                                                                
_shelx_F_squared_multiplier     1.000                                           
                                                                                
loop_                                                                           
 _refln_index_h                                                                 
 _refln_index_k                                                                 
 _refln_index_l                                                                 
 _refln_F_squared_calc                                                          
 _refln_F_squared_meas                                                          
 _refln_F_squared_sigma                                                         
 _refln_observed_status                                                         
   1   0   0        794.34        697.22        14.44 o                         
   2   0   0          2.27          2.87         0.17 o                         
   3   0   0        302.56        320.03         6.01 o                         
   4   0   0         10.65         11.22         0.67 o                         
   5   0   0          0.37          0.25         0.20 o                         
   6   0   0          3.43          2.95         0.52 o                         
   7   0   0         16.17         16.41         1.01 o                         
   1   1   0         14.53         13.92         0.28 o                         
   2   1   0        232.83        251.20         4.07 o                         
   3   1   0          3.79          4.73         0.20 o                         
   4   1   0          9.53          9.03         0.35 o                         
   5   1   0         12.04         12.19         0.44 o                         
   6   1   0         19.56         20.24         0.54 o                         
   0   2   0       2770.16       2521.17        64.69 o                         
   1   2   0        102.04         96.92         2.21 o                         
   2   2   0          0.22          0.33         0.06 o                         
   3   2   0         59.16         60.70         1.42 o                         
   4   2   0          3.09          3.19         0.31 o                         
   5   2   0          0.06         -0.07         0.15 o                         
   6   2   0          3.82          4.90         0.33 o                         
   1   3   0          5.49          6.25         0.31 o                         
   2   3   0        358.75        369.47         7.03 o                         
   3   3   0          7.26          7.94         0.43 o                         
   4   3   0         24.68         22.43         0.64 o                         
   5   3   0         26.31         27.56         0.73 o                         
   6   3   0         39.87         45.46         1.01 o                         
   0   4   0         34.28         29.31         1.23 o                         
   1   4   0          5.61          4.41         0.52 o                         
   2   4   0          9.54         11.25         0.82 o                         
   3   4   0          4.32          3.32         0.36 o                         
   4   4   0         77.99         69.67         2.82 o                         
   5   4   0          4.59          4.76         0.85 o                         
   6   4   0          5.61          5.17         0.29 o                         
   1   5   0          4.29          4.08         0.35 o                         
   2   5   0         45.51         48.92         0.91 o                         
   3   5   0         11.85         10.26         0.36 o                         
   4   5   0         14.83         14.45         0.66 o                         
   5   5   0          5.03          5.54         0.47 o                         
   0   6   0         58.12         56.87         1.61 o                         
   1   6   0          0.21          0.17         0.19 o                         
   2   6   0         27.67         28.72         1.08 o                         
   3   6   0          4.94          5.62         0.30 o                         
   4   6   0         44.75         42.02         1.23 o                         
   1   7   0          2.15          2.03         0.19 o                         
   2   7   0          0.01          0.13         0.10 o                         
   3   7   0         24.90         23.28         0.53 o                         
   0   8   0          0.06          0.00         0.26 o                         
  -7   1   1          2.98          2.30         0.30 o                         
  -6   1   1          7.77          9.64         0.41 o                         
  -5   1   1         25.29         23.61         0.50 o                         
  -4   1   1         57.60         58.61         0.91 o                         
  -3   1   1        234.39        238.19         6.28 o                         
  -2   1   1         37.07         37.85         1.28 o                         
  -1   1   1       3636.56       3669.78        55.12 o                         
   0   1   1        629.13        645.74        16.41 o                         
   1   1   1        735.75        738.18        13.05 o                         
   2   1   1         60.35         63.98         0.94 o                         
   3   1   1         23.54         25.78         0.56 o                         
   4   1   1         38.46         42.35         0.79 o                         
   5   1   1         95.01         98.97         1.66 o                         
   6   1   1        101.85        101.54         1.88 o                         
  -6   2   1          2.90          3.56         0.33 o                         
  -5   2   1         45.77         42.18         0.82 o                         
  -4   2   1         39.83         36.64         0.82 o                         
  -3   2   1        117.59        118.72         1.99 o                         
  -2   2   1         60.43         63.53         1.10 o                         
  -1   2   1       2195.69       1987.05        36.68 o                         
   0   2   1        176.78        149.36         2.85 o                         
   1   2   1        150.47        140.71         2.20 o                         
   2   2   1        155.87        159.19         3.16 o                         
   3   2   1         29.89         32.22         0.89 o                         
   4   2   1         40.62         40.95         1.17 o                         
   5   2   1         28.13         31.88         0.74 o                         
   6   2   1          8.64          9.49         0.40 o                         
  -6   3   1          1.28          0.91         0.20 o                         
  -5   3   1         30.66         29.31         1.00 o                         
  -4   3   1          0.67          0.38         0.15 o                         
  -3   3   1          9.35         10.30         0.49 o                         
  -2   3   1          4.88          4.34         0.30 o                         
  -1   3   1        272.23        265.68         5.09 o                         
   0   3   1         30.36         32.06         0.84 o                         
   1   3   1          2.78          3.10         0.41 o                         
   2   3   1         48.70         49.25         1.74 o                         
   3   3   1         31.37         30.19         0.58 o                         
   4   3   1          5.61          7.03         0.99 o                         
   5   3   1          0.07          0.12         0.20 o                         
   6   3   1         20.54         21.63         0.62 o                         
  -6   4   1          1.09          0.77         0.20 o                         
  -5   4   1         29.16         26.83         1.12 o                         
  -4   4   1         37.09         36.06         1.66 o                         
  -3   4   1         94.37         92.20         1.30 o                         
  -2   4   1         10.13         10.09         0.45 o                         
  -1   4   1        346.93        356.80         6.85 o                         
   0   4   1          0.32          0.33         0.14 o                         
   1   4   1         40.56         41.09         1.68 o                         
   2   4   1          5.46          5.60         0.46 o                         
   3   4   1          0.10          0.12         0.11 o                         
   4   4   1         39.01         39.34         1.12 o                         
   5   4   1          9.10          9.93         0.51 o                         
  -5   5   1         12.68         11.95         0.66 o                         
  -4   5   1         19.99         19.63         1.46 o                         
  -3   5   1          0.18          0.28         0.16 o                         
  -2   5   1          1.82          2.04         0.19 o                         
  -1   5   1          2.48          2.22         0.31 o                         
   0   5   1          3.32          3.75         0.46 o                         
   1   5   1        104.24        101.00         2.39 o                         
   2   5   1         30.96         29.88         0.79 o                         
   3   5   1         52.85         51.07         0.97 o                         
   4   5   1          4.58          4.06         0.39 o                         
   5   5   1         12.86         12.28         0.52 o                         
  -4   6   1          5.26          5.13         0.47 o                         
  -3   6   1         15.77         16.29         0.50 o                         
  -2   6   1          2.88          2.71         0.22 o                         
  -1   6   1          0.03          0.09         0.18 o                         
   0   6   1         29.16         29.32         1.04 o                         
   1   6   1          0.39          0.55         0.23 o                         
   2   6   1         21.67         20.97         0.60 o                         
   3   6   1         26.97         26.96         0.76 o                         
   4   6   1          8.95          9.25         0.44 o                         
  -3   7   1          2.40          1.86         0.17 o                         
  -2   7   1         11.82         11.18         0.57 o                         
  -1   7   1          0.21          0.06         0.12 o                         
   0   7   1         10.22         11.12         0.56 o                         
   1   7   1         58.34         61.85         1.95 o                         
   2   7   1          0.59          0.64         0.28 o                         
   3   7   1         24.05         22.29         0.58 o                         
   0   8   1         19.86         20.42         1.01 o                         
  -7   0   2          6.06          6.42         0.45 o                         
  -6   0   2         76.78         75.08         1.45 o                         
  -5   0   2          4.63          5.19         0.38 o                         
  -4   0   2        261.42        250.75         6.34 o                         
  -3   0   2          0.43          0.41         0.15 o                         
  -2   0   2         25.14         19.92         0.54 o                         
  -1   0   2         26.19         33.79         0.70 o                         
   0   0   2       1085.55        958.32        17.67 o                         
   1   0   2         80.35         78.72         1.39 o                         
   2   0   2         51.93         54.22         1.60 o                         
   3   0   2        232.91        254.86         6.99 o                         
   4   0   2        265.76        268.09         5.59 o                         
   5   0   2        233.32        205.92         9.67 o                         
   6   0   2          0.01          0.11         0.41 o                         
  -7   1   2          0.44          0.36         0.20 o                         
  -6   1   2          3.64          3.63         0.36 o                         
  -5   1   2         23.77         22.88         0.52 o                         
  -4   1   2          0.06          0.00         0.10 o                         
  -3   1   2          2.58          3.53         0.27 o                         
  -2   1   2        406.34        424.43         7.87 o                         
  -1   1   2         99.20        103.48         2.13 o                         
   0   1   2         67.60         65.79         1.10 o                         
   1   1   2          1.32          1.19         0.10 o                         
   2   1   2        109.81        110.27         1.68 o                         
   3   1   2          4.77          4.62         0.21 o                         
   4   1   2         11.30          9.68         0.31 o                         
   5   1   2          4.77          3.87         0.31 o                         
   6   1   2          0.27          0.23         0.22 o                         
  -6   2   2         37.63         36.82         0.79 o                         
  -5   2   2          5.41          4.29         0.54 o                         
  -4   2   2         99.94         97.96         1.48 o                         
  -3   2   2          1.00          0.95         0.12 o                         
  -2   2   2         86.49         83.38         1.42 o                         
  -1   2   2        172.77        168.98         7.46 o                         
   0   2   2        138.53        139.23         2.20 o                         
   1   2   2         52.25         52.62         1.20 o                         
   2   2   2          4.77          4.89         0.54 o                         
   3   2   2        107.31        111.67         2.40 o                         
   4   2   2         47.75         49.70         1.16 o                         
   5   2   2         97.51         94.70         1.50 o                         
   6   2   2          1.24          1.30         0.18 o                         
  -6   3   2          5.25          4.87         0.56 o                         
  -5   3   2         71.30         70.32         1.68 o                         
  -4   3   2          2.85          2.50         0.39 o                         
  -3   3   2          1.47          2.41         0.25 o                         
  -2   3   2        843.71        868.07        28.44 o                         
  -1   3   2         63.81         59.06         1.35 o                         
   0   3   2         87.04         93.75         2.00 o                         
   1   3   2          0.04         -0.15         0.19 o                         
   2   3   2         53.43         54.09         1.39 o                         
   3   3   2         28.37         26.40         0.58 o                         
   4   3   2         19.33         17.79         0.71 o                         
   5   3   2         15.45         14.33         0.58 o                         
   6   3   2          0.11         -0.16         0.16 o                         
  -6   4   2          0.36         -0.07         0.12 o                         
  -5   4   2          0.56          0.44         0.31 o                         
  -4   4   2          1.81          1.53         0.56 o                         
  -3   4   2         20.53         18.86         0.59 o                         
  -2   4   2        219.73        193.56         2.19 o                         
  -1   4   2        146.16        143.67         3.06 o                         
   0   4   2         65.05         64.46         2.39 o                         
   1   4   2        191.21        187.03         5.57 o                         
   2   4   2          1.79          1.38         0.21 o                         
   3   4   2         10.90         12.86         0.43 o                         
   4   4   2         18.08         19.08         1.01 o                         
   5   4   2          0.37          0.37         0.18 o                         
  -5   5   2          6.99          6.30         0.54 o                         
  -4   5   2         14.57         14.02         1.20 o                         
  -3   5   2          4.65          4.28         0.42 o                         
  -2   5   2         90.25         89.50         1.31 o                         
  -1   5   2          7.82          7.96         0.33 o                         
   0   5   2         11.36         11.24         0.46 o                         
   1   5   2          0.06          0.19         0.33 o                         
   2   5   2          4.53          4.38         0.49 o                         
   3   5   2         29.92         29.88         0.69 o                         
   4   5   2          0.00          0.13         0.21 o                         
   5   5   2          5.98          6.55         0.38 o                         
  -4   6   2          1.43          2.02         0.33 o                         
  -3   6   2         18.55         19.72         0.49 o                         
  -2   6   2         79.92         80.07         1.18 o                         
  -1   6   2         46.14         46.09         1.33 o                         
   0   6   2         74.00         74.19         1.60 o                         
   1   6   2         35.09         34.39         1.22 o                         
   2   6   2          3.11          3.57         0.27 o                         
   3   6   2          4.03          3.88         0.28 o                         
   4   6   2         12.75         12.10         0.62 o                         
  -3   7   2          3.56          4.08         0.36 o                         
  -2   7   2          5.55          6.23         0.29 o                         
  -1   7   2         37.74         42.44         1.26 o                         
   0   7   2          1.91          2.67         0.32 o                         
   1   7   2          0.94          1.06         0.16 o                         
   2   7   2         27.09         29.82         0.66 o                         
   3   7   2          7.70          7.78         0.67 o                         
  -6   1   3         52.59         56.75         0.96 o                         
  -5   1   3         68.57         70.32         1.06 o                         
  -4   1   3          2.47          3.56         0.34 o                         
  -3   1   3        162.91        161.06         3.48 o                         
  -2   1   3          5.95          7.69         0.25 o                         
  -1   1   3          7.08          5.65         0.21 o                         
   0   1   3         30.30         32.10         0.60 o                         
   1   1   3        157.70        170.09         2.32 o                         
   2   1   3        354.71        373.13         5.75 o                         
   3   1   3         27.05         32.85         0.67 o                         
   4   1   3         67.40         56.28         0.82 o                         
   5   1   3          3.02          3.04         0.27 o                         
   6   1   3         36.10         33.41         2.51 o                         
  -6   2   3          8.03          7.43         0.50 o                         
  -5   2   3         11.71         12.94         0.94 o                         
  -4   2   3          6.71          6.91         0.34 o                         
  -3   2   3         16.02         19.64         0.49 o                         
  -2   2   3          1.79          1.66         0.14 o                         
  -1   2   3        359.50        370.99         8.00 o                         
   0   2   3        216.27        216.84         4.08 o                         
   1   2   3          4.79          4.10         0.32 o                         
   2   2   3          0.08          0.12         0.12 o                         
   3   2   3        193.21        187.42         2.91 o                         
   4   2   3        139.97        127.77         2.63 o                         
   5   2   3          3.16          3.66         0.29 o                         
   6   2   3          1.65          2.28         0.24 o                         
  -6   3   3          0.67          0.21         0.12 o                         
  -5   3   3         29.24         29.17         0.97 o                         
  -4   3   3         17.46         14.77         0.77 o                         
  -3   3   3         47.49         42.31         0.89 o                         
  -2   3   3        173.64        174.75         3.54 o                         
  -1   3   3          4.19          5.99         0.31 o                         
   0   3   3         72.17         77.62         2.65 o                         
   1   3   3         33.95         32.53         1.46 o                         
   2   3   3         94.31         94.18         1.60 o                         
   3   3   3         10.50         10.01         0.35 o                         
   4   3   3         17.88         15.49         0.62 o                         
   5   3   3         19.87         21.89         0.80 o                         
  -5   4   3          2.44          5.23         0.90 o                         
  -4   4   3         12.42         12.93         0.77 o                         
  -3   4   3         35.51         34.35         0.75 o                         
  -2   4   3          0.06          0.04         0.10 o                         
  -1   4   3        155.29        150.00         1.79 o                         
   0   4   3          8.56          9.73         0.43 o                         
   1   4   3          0.05          0.00         0.17 o                         
   2   4   3          7.24          7.43         0.37 o                         
   3   4   3         42.39         43.77         1.04 o                         
   4   4   3         97.38         94.90         1.78 o                         
   5   4   3          6.71          6.56         0.37 o                         
  -5   5   3          1.90          2.51         0.56 o                         
  -4   5   3         13.51         14.71         0.74 o                         
  -3   5   3        230.06        221.87         3.02 o                         
  -2   5   3        178.55        175.45         2.79 o                         
  -1   5   3          9.23          8.51         0.37 o                         
   0   5   3         24.59         24.07         0.69 o                         
   1   5   3         20.51         21.00         0.77 o                         
   2   5   3         13.40         13.91         0.45 o                         
   3   5   3          2.67          2.87         0.26 o                         
   4   5   3          2.40          2.33         0.33 o                         
  -4   6   3          1.78          2.02         0.24 o                         
  -3   6   3         15.70         13.42         0.36 o                         
  -2   6   3          5.63          6.50         0.31 o                         
  -1   6   3          2.00          1.84         0.30 o                         
   0   6   3         36.26         39.36         0.74 o                         
   1   6   3          0.25          0.36         0.15 o                         
   2   6   3         10.18         10.87         0.46 o                         
   3   6   3         14.45         15.49         0.37 o                         
  -3   7   3         63.16         57.66         1.91 o                         
  -2   7   3         34.05         33.52         0.63 o                         
  -1   7   3          2.99          2.79         0.21 o                         
   0   7   3          0.35          0.77         0.21 o                         
   1   7   3          0.31          0.33         0.20 o                         
   2   7   3          0.35          0.11         0.09 o                         
  -6   0   4          6.94          7.67         0.62 o                         
  -5   0   4         27.61         28.29         0.89 o                         
  -4   0   4         39.44         42.28         0.94 o                         
  -3   0   4         25.18         27.00         1.16 o                         
  -2   0   4        199.91        207.30         5.76 o                         
  -1   0   4        366.61        369.87         9.91 o                         
   0   0   4          1.55          2.02         0.19 o                         
   1   0   4        340.18        357.88         6.75 o                         
   2   0   4         96.29         97.22         2.88 o                         
   3   0   4         53.75         53.04         1.07 o                         
   4   0   4         27.78         31.48         1.83 o                         
   5   0   4         41.35         42.25         2.13 o                         
   6   0   4          3.24          2.39         0.49 o                         
  -6   1   4          2.55          3.15         0.23 o                         
  -5   1   4          2.81          2.52         0.25 o                         
  -4   1   4         22.06         20.35         0.44 o                         
  -3   1   4         17.41         20.01         0.77 o                         
  -2   1   4         48.25         57.24         1.22 o                         
  -1   1   4         28.02         30.97         0.63 o                         
   0   1   4         90.10         97.27         1.63 o                         
   1   1   4          7.29          8.57         0.31 o                         
   2   1   4         25.40         26.35         0.75 o                         
   3   1   4         58.65         52.70         1.56 o                         
   4   1   4          4.47          3.76         0.31 o                         
   5   1   4         11.72         10.64         0.97 o                         
   6   1   4          3.69          5.26         0.62 o                         
  -6   2   4         12.46         11.62         0.47 o                         
  -5   2   4         22.42         23.00         0.68 o                         
  -4   2   4          1.23          1.80         0.29 o                         
  -3   2   4         49.55         46.43         0.85 o                         
  -2   2   4         64.48         67.21         1.22 o                         
  -1   2   4         57.25         68.76         2.13 o                         
   0   2   4          0.00         -0.04         0.11 o                         
   1   2   4        216.44        237.03         3.82 o                         
   2   2   4          0.24          0.76         0.11 o                         
   3   2   4          1.34          1.62         0.15 o                         
   4   2   4         30.32         29.31         0.69 o                         
   5   2   4          5.34          5.31         0.43 o                         
  -6   3   4          9.52          9.04         0.34 o                         
  -5   3   4          6.42          6.99         0.52 o                         
  -4   3   4         47.24         47.94         1.56 o                         
  -3   3   4         39.59         35.89         0.74 o                         
  -2   3   4        108.88        105.65         1.24 o                         
  -1   3   4         23.90         25.28         1.05 o                         
   0   3   4         52.80         51.26         1.34 o                         
   1   3   4          2.86          3.12         0.40 o                         
   2   3   4         42.92         42.67         0.90 o                         
   3   3   4        141.83        133.87         1.76 o                         
   4   3   4         14.73         16.46         0.56 o                         
   5   3   4         35.00         32.35         0.69 o                         
  -5   4   4          5.25          6.24         0.86 o                         
  -4   4   4         35.33         35.63         1.66 o                         
  -3   4   4        115.64        114.27         2.48 o                         
  -2   4   4          0.19          0.15         0.10 o                         
  -1   4   4         13.94         12.82         0.33 o                         
   0   4   4          3.26          3.63         0.22 o                         
   1   4   4         61.26         59.38         0.79 o                         
   2   4   4        108.54        116.84         1.68 o                         
   3   4   4         53.95         54.52         0.94 o                         
   4   4   4         37.08         40.83         0.97 o                         
   5   4   4         10.06         10.74         0.56 o                         
  -5   5   4          0.94          0.82         0.26 o                         
  -4   5   4          0.47         -0.04         0.18 o                         
  -3   5   4          0.96          1.24         0.24 o                         
  -2   5   4         18.08         18.40         0.53 o                         
  -1   5   4         21.92         22.57         0.51 o                         
   0   5   4          1.42          1.58         0.18 o                         
   1   5   4          0.09         -0.03         0.09 o                         
   2   5   4          0.01          0.12         0.11 o                         
   3   5   4         27.53         29.27         0.75 o                         
   4   5   4          5.50          5.10         0.37 o                         
  -3   6   4         58.26         53.15         1.30 o                         
  -2   6   4          5.75          6.13         0.31 o                         
  -1   6   4         21.18         22.21         0.57 o                         
   0   6   4          2.61          2.23         0.21 o                         
   1   6   4          1.35          1.28         0.17 o                         
   2   6   4         64.11         73.83         1.09 o                         
   3   6   4         54.36         55.32         1.19 o                         
  -2   7   4          0.02          0.16         0.16 o                         
  -1   7   4         51.14         52.03         0.97 o                         
   0   7   4          3.94          4.33         0.24 o                         
   1   7   4          0.84          0.69         0.10 o                         
  -6   1   5         26.69         26.94         0.55 o                         
  -5   1   5         12.58         12.87         0.46 o                         
  -4   1   5         71.44         70.51         1.15 o                         
  -3   1   5        155.74        154.09         1.89 o                         
  -2   1   5        109.10        118.38         3.55 o                         
  -1   1   5         76.57         77.85         1.38 o                         
   0   1   5        141.76        159.19         2.60 o                         
   1   1   5         21.42         19.55         0.63 o                         
   2   1   5        176.45        167.73         2.02 o                         
   3   1   5         73.60         67.52         1.28 o                         
   4   1   5         10.56          9.11         1.01 o                         
   5   1   5         13.93         19.35         0.90 o                         
  -6   2   5          0.19          0.07         0.14 o                         
  -5   2   5         36.82         38.76         1.04 o                         
  -4   2   5         34.06         33.41         0.71 o                         
  -3   2   5          0.31          0.43         0.20 o                         
  -2   2   5         34.37         31.46         0.53 o                         
  -1   2   5          6.95          7.52         0.49 o                         
   0   2   5          8.45          7.82         0.35 o                         
   1   2   5         46.74         46.43         0.63 o                         
   2   2   5          0.65          0.65         0.11 o                         
   3   2   5         10.85          9.64         0.51 o                         
   4   2   5         90.23         84.08         1.79 o                         
   5   2   5          0.00          0.16         0.43 o                         
  -5   3   5          0.54          0.88         0.16 o                         
  -4   3   5         39.76         36.02         0.92 o                         
  -3   3   5         12.64         13.18         0.56 o                         
  -2   3   5          8.15          6.79         0.43 o                         
  -1   3   5          2.31          3.13         0.20 o                         
   0   3   5         88.83         93.71         1.03 o                         
   1   3   5         56.36         57.63         0.77 o                         
   2   3   5         12.29         12.32         0.37 o                         
   3   3   5         51.25         51.05         1.05 o                         
   4   3   5          1.85          1.78         0.30 o                         
   5   3   5          0.12          0.04         0.21 o                         
  -5   4   5         12.30         14.69         0.75 o                         
  -4   4   5          9.61         10.87         0.77 o                         
  -3   4   5          0.43          0.52         0.24 o                         
  -2   4   5         43.94         41.23         0.78 o                         
  -1   4   5          2.08          2.22         0.28 o                         
   0   4   5         23.01         23.03         0.44 o                         
   1   4   5         16.28         15.56         0.39 o                         
   2   4   5          0.65          0.80         0.20 o                         
   3   4   5          7.01          7.60         0.59 o                         
   4   4   5         52.86         52.06         0.93 o                         
  -4   5   5         12.08          9.77         0.47 o                         
  -3   5   5          2.69          2.84         0.29 o                         
  -2   5   5         61.52         61.66         1.09 o                         
  -1   5   5          6.19          6.43         0.36 o                         
   0   5   5          5.71          5.95         0.24 o                         
   1   5   5        125.33        127.43         1.57 o                         
   2   5   5        126.45        133.52         1.99 o                         
   3   5   5         14.59         15.30         0.48 o                         
  -3   6   5          2.32          2.36         0.21 o                         
  -2   6   5         12.21         11.59         0.51 o                         
  -1   6   5          3.50          2.64         0.21 o                         
   0   6   5         17.34         19.52         0.42 o                         
   1   6   5          0.12          0.13         0.10 o                         
   2   6   5          3.11          3.80         0.26 o                         
  -6   0   6         35.73         34.92         1.20 o                         
  -5   0   6         94.09         95.26         2.69 o                         
  -4   0   6         53.62         53.47         1.34 o                         
  -3   0   6          0.06          0.02         0.15 o                         
  -2   0   6         33.51         31.02         0.67 o                         
  -1   0   6         50.00         53.56         1.08 o                         
   0   0   6         58.73         60.08         1.38 o                         
   1   0   6         40.51         35.80         0.95 o                         
   2   0   6        115.30        105.62         3.70 o                         
   3   0   6        200.00        173.83         4.34 o                         
   4   0   6          4.41          6.06         0.86 o                         
   5   0   6          0.83          1.35         0.41 o                         
  -6   1   6          0.03         -0.07         0.19 o                         
  -5   1   6          1.45          1.26         0.22 o                         
  -4   1   6          3.59          4.27         0.33 o                         
  -3   1   6         39.44         39.28         0.95 o                         
  -2   1   6          8.84          8.99         0.27 o                         
  -1   1   6          2.25          1.75         0.14 o                         
   0   1   6         47.64         46.80         0.72 o                         
   1   1   6         63.89         59.55         0.89 o                         
   2   1   6          3.08          3.16         0.42 o                         
   3   1   6          7.48          7.91         0.63 o                         
   4   1   6          2.21          2.80         0.39 o                         
   5   1   6          0.07          0.04         0.30 o                         
  -5   2   6         37.99         39.94         1.03 o                         
  -4   2   6         28.29         28.43         0.86 o                         
  -3   2   6          3.51          2.64         0.20 o                         
  -2   2   6          6.50          5.79         0.30 o                         
  -1   2   6         24.41         28.99         0.48 o                         
   0   2   6         44.41         41.08         0.63 o                         
   1   2   6          4.88          5.41         0.21 o                         
   2   2   6         78.49         74.58         1.52 o                         
   3   2   6         56.49         54.67         1.87 o                         
   4   2   6          7.58         10.80         0.75 o                         
  -5   3   6          0.94          0.52         0.25 o                         
  -4   3   6          8.93          8.57         0.44 o                         
  -3   3   6        112.88        105.87         1.51 o                         
  -2   3   6         15.04         13.72         0.43 o                         
  -1   3   6         39.09         40.23         0.83 o                         
   0   3   6        102.19         98.85         1.25 o                         
   1   3   6        129.05        126.11         1.66 o                         
   2   3   6          1.08          1.42         0.16 o                         
   3   3   6         20.57         20.12         0.72 o                         
   4   3   6          1.53          1.40         0.30 o                         
  -4   4   6          5.85          6.42         0.41 o                         
  -3   4   6          8.01          7.66         0.54 o                         
  -2   4   6          6.22          5.82         0.42 o                         
  -1   4   6          4.31          3.79         0.21 o                         
   0   4   6         28.73         26.63         0.48 o                         
   1   4   6         23.97         23.35         0.50 o                         
   2   4   6         12.51         13.56         0.37 o                         
   3   4   6          6.58          7.09         0.41 o                         
  -4   5   6          0.12          0.01         0.17 o                         
  -3   5   6         10.20          9.19         0.63 o                         
  -2   5   6          0.79          0.69         0.22 o                         
  -1   5   6         44.39         47.89         0.66 o                         
   0   5   6          5.75          5.50         0.25 o                         
   1   5   6          8.12          7.33         0.43 o                         
   2   5   6          3.85          3.40         0.18 o                         
   3   5   6          3.33          2.32         0.37 o                         
  -2   6   6          2.48          2.30         0.32 o                         
  -1   6   6          0.68          0.64         0.13 o                         
   0   6   6         16.44         16.43         0.34 o                         
   1   6   6         46.05         48.16         1.27 o                         
  -5   1   7          9.09          9.05         0.37 o                         
  -4   1   7         48.22         51.62         1.10 o                         
  -3   1   7          0.77          0.58         0.17 o                         
  -2   1   7          0.01         -0.10         0.11 o                         
  -1   1   7        176.20        179.36         2.23 o                         
   0   1   7         50.32         46.43         0.94 o                         
   1   1   7         85.87         80.17         1.96 o                         
   2   1   7        152.77        139.47         3.60 o                         
   3   1   7          0.33          0.50         0.33 o                         
   4   1   7          1.46          1.20         0.50 o                         
  -5   2   7          2.81          2.91         0.25 o                         
  -4   2   7         27.11         25.67         0.70 o                         
  -3   2   7         25.20         23.61         0.54 o                         
  -2   2   7         24.07         24.88         0.53 o                         
  -1   2   7         11.08          9.98         0.36 o                         
   0   2   7        109.59        104.67         1.89 o                         
   1   2   7          2.08          1.39         0.19 o                         
   2   2   7         26.42         27.14         1.44 o                         
   3   2   7          0.27          0.06         0.30 o                         
   4   2   7          0.01          0.28         0.30 o                         
  -4   3   7          0.33          0.63         0.17 o                         
  -3   3   7          0.01          0.12         0.12 o                         
  -2   3   7          0.05          0.12         0.11 o                         
  -1   3   7         21.61         19.53         0.56 o                         
   0   3   7          1.69          1.02         0.19 o                         
   1   3   7         10.46         11.59         0.41 o                         
   2   3   7          6.15          5.79         0.79 o                         
   3   3   7         15.36         21.50         1.10 o                         
  -4   4   7          5.52          4.16         0.27 o                         
  -3   4   7         10.21         10.32         0.35 o                         
  -2   4   7         31.39         32.92         0.71 o                         
  -1   4   7          4.71          3.95         0.42 o                         
   0   4   7         75.66         77.66         1.38 o                         
   1   4   7         11.46         12.40         0.40 o                         
   2   4   7         13.74         12.43         0.43 o                         
   3   4   7          0.01          0.19         0.26 o                         
  -3   5   7          0.31          0.25         0.09 o                         
  -2   5   7          2.93          2.40         0.16 o                         
  -1   5   7          0.00          0.03         0.11 o                         
   0   5   7          0.21          0.31         0.11 o                         
   1   5   7          0.26          0.17         0.11 o                         
  -4   0   8         21.50         23.29         1.35 o                         
  -3   0   8         17.51         20.34         1.35 o                         
  -2   0   8        103.19        109.17         2.89 o                         
  -1   0   8        178.12        178.79         6.54 o                         
   0   0   8         28.13         28.94         1.83 o                         
   1   0   8         18.18         15.70         1.42 o                         
   2   0   8          3.74          4.49         0.79 o                         
   3   0   8          1.77          1.16         0.49 o                         
  -4   1   8          1.41          1.52         0.31 o                         
  -3   1   8          1.84          2.08         0.37 o                         
  -2   1   8          5.27          6.56         0.49 o                         
  -1   1   8          1.50          1.15         0.31 o                         
   0   1   8          7.09          5.97         0.76 o                         
   1   1   8         33.53         31.27         1.06 o                         
   2   1   8          5.03          5.74         0.58 o                         
   3   1   8          0.00         -0.06         0.24 o                         
  -4   2   8          3.60          3.72         0.25 o                         
  -3   2   8          5.58          6.99         0.39 o                         
  -2   2   8         45.86         47.14         0.90 o                         
  -1   2   8         57.65         57.46         1.10 o                         
   0   2   8          9.89         10.19         0.42 o                         
   1   2   8         12.94         12.23         0.77 o                         
   2   2   8          4.66          6.87         1.20 o                         
   3   2   8          1.47          1.18         0.28 o                         
  -4   3   8          2.63          2.21         0.22 o                         
  -3   3   8          4.96          5.08         0.52 o                         
  -2   3   8         13.10         15.17         0.54 o                         
  -1   3   8          9.31          8.70         0.49 o                         
   0   3   8         19.04         20.04         0.55 o                         
   1   3   8         83.58         79.54         2.11 o                         
   2   3   8          5.49          6.50         0.49 o                         
  -3   4   8          1.03          1.04         0.14 o                         
  -2   4   8          3.61          3.58         0.21 o                         
  -1   4   8          1.60          1.73         0.16 o                         
   0   4   8          0.82          0.96         0.15 o                         
   1   4   8         10.07         10.88         0.54 o                         
  -3   1   9          6.23          5.77         0.45 o                         
  -2   1   9         72.27         77.70         3.55 o                         
  -1   1   9          0.49          0.35         0.16 o                         
   0   1   9          8.40          7.65         0.47 o                         
   1   1   9         15.73         21.24         0.96 o                         
   2   1   9          1.72          1.08         0.34 o                         
  -3   2   9         14.93         14.17         0.86 o                         
  -2   2   9         12.51         14.01         0.69 o                         
  -1   2   9         10.01         11.09         0.45 o                         
   0   2   9         18.61         16.99         0.63 o                         
   1   2   9          1.67          1.83         0.30 o                         
  -2   3   9         14.05         14.77         0.93 o                         
  -1   3   9          1.81          1.93         0.23 o                         
   0   3   9         14.72         16.35         0.55 o                         
  -1   0  10         12.25         10.69         0.79 o                         
                                                                                
